# Supplementary material for: Linkage-based ortholog refinement in bacterial pangenomes with CLARC
Source: bioRxiv. 2025 Jan 13:2024.12.18.629228. Originally published 2024 Dec 20. Preprint. [Version 2] doi: 10.1101/2024.12.18.629228 (PMC11702680; doi:10.1101/2024.12.18.629228)
Supplement: Supplement 2 [file media-2.xlsx]

## Sheet: Southwest US Metadata
Accession Code	Population	Year of Isolation	epoch	PCV7_vaccine_type	serotype	GPSC
ERR907045	Southwest US	1998	E1	VT	9V	6
ERR907046	Southwest US	1998	E1	VT	9V	6
ERR907047	Southwest US	1998	E1	VT	9V	6
ERR907048	Southwest US	1998	E1	NVT	22F	308
ERR907049	Southwest US	1998	E1	NVT	31	57
ERR907050	Southwest US	1998	E1	VT	9V	6
ERR907051	Southwest US	1998	E1	VT	9V	6
ERR907052	Southwest US	1998	E1	NVT	NT	60
ERR907053	Southwest US	1998	E1	VT	23F	7
ERR907054	Southwest US	1998	E1	NVT	13	323
ERR907055	Southwest US	1998	E1	NVT	23B	7
ERR907056	Southwest US	1998	E1	VT	19F	119
ERR907057	Southwest US	1998	E1	NVT	35F	636
ERR907058	Southwest US	1998	E1	VT	23F	7
ERR907059	Southwest US	1998	E1	VT	6A	29
ERR907060	Southwest US	1998	E1	NVT	35B	75
ERR907061	Southwest US	1998	E1	NVT	6E	23
ERR907062	Southwest US	1998	E1	NVT	35F	636
ERR907063	Southwest US	1998	E1	NVT	18B	50
ERR907064	Southwest US	1998	E1	VT	19F	119
ERR907065	Southwest US	1998	E1	NVT	6C	111
ERR907066	Southwest US	1998	E1	NVT	18B	50
ERR907067	Southwest US	1998	E1	NVT	10A	634
ERR907068	Southwest US	1998	E1	VT	19F	119
ERR907069	Southwest US	1998	E1	NVT	6E	23
ERR907070	Southwest US	1998	E1	NVT	6E	23
ERR907071	Southwest US	1998	E1	NVT	9L	644
ERR907072	Southwest US	1998	E1	VT	23F	7
ERR907073	Southwest US	1998	E1	NVT	10A	634
ERR907074	Southwest US	1998	E1	NVT	10A	634
ERR907075	Southwest US	1998	E1	NVT	6C	89
ERR907076	Southwest US	1998	E1	VT	6A	13
ERR907077	Southwest US	1998	E1	VT	19F	633
ERR907078	Southwest US	1998	E1	NVT	35B	75
ERR907079	Southwest US	1998	E1	VT	14	39
ERR907080	Southwest US	1998	E1	NVT	15C	4
ERR907081	Southwest US	1998	E1	VT	14	39
ERR907082	Southwest US	1998	E1	VT	6A	29
ERR907083	Southwest US	1998	E1	VT	4	27
ERR907084	Southwest US	1998	E1	NVT	6E	23
ERR907085	Southwest US	1998	E1	NVT	35F	36
ERR907086	Southwest US	1998	E1	VT	6A	29
ERR907087	Southwest US	1998	E1	NVT	31	57
ERR907088	Southwest US	1998	E1	VT	19F	44
ERR907089	Southwest US	1998	E1	NVT	10A	36
ERR907090	Southwest US	1998	E1	NVT	9L	644
ERR907091	Southwest US	1998	E1	NVT	NT	60
ERR907092	Southwest US	1998	E1	NVT	23B	7
ERR907093	Southwest US	1998	E1	VT	14	39
ERR907094	Southwest US	1998	E1	NVT	17F	49
ERR907095	Southwest US	1998	E1	NVT	13	323
ERR907096	Southwest US	1998	E1	NVT	9L	644
ERR907097	Southwest US	1998	E1	VT	6A	29
ERR907098	Southwest US	1998	E1	NVT	6C	178
ERR907099	Southwest US	1998	E1	NVT	35F	36
ERR907100	Southwest US	1998	E1	NVT	12A	32
ERR907101	Southwest US	1998	E1	NVT	19A	4
ERR907102	Southwest US	1998	E1	NVT	19A	4
ERR907103	Southwest US	1998	E1	NVT	15C	4
ERR907219	Southwest US	1998	E1	NVT	33A	123
ERR907220	Southwest US	1998	E1	NVT	35F	636
ERR907221	Southwest US	1998	E1	NVT	NT	81
ERR907222	Southwest US	1998	E1	NVT	19A	4
ERR907223	Southwest US	1998	E1	VT	9V	6
ERR907224	Southwest US	1998	E1	VT	6A	13
ERR907225	Southwest US	1998	E1	NVT	6E	23
ERR907226	Southwest US	1998	E1	VT	6B	748
ERR907227	Southwest US	1998	E1	NVT	15A	69
ERR907228	Southwest US	1998	E1	NVT	11D	3
ERR907229	Southwest US	1998	E1	NVT	11D	3
ERR907230	Southwest US	1998	E1	NVT	10A	634
ERR907231	Southwest US	1998	E1	NVT	7B	4
ERR907232	Southwest US	1998	E1	NVT	35B	75
ERR907233	Southwest US	1998	E1	NVT	19A	4
ERR907234	Southwest US	1998	E1	VT	23F	7
ERR907235	Southwest US	1998	E1	VT	14	39
ERR907236	Southwest US	1998	E1	NVT	15C	4
ERR907237	Southwest US	1998	E1	VT	9V	6
ERR907238	Southwest US	1998	E1	NVT	15A	69
ERR907239	Southwest US	1998	E1	VT	23F	7
ERR907240	Southwest US	1998	E1	NVT	35B	75
ERR907241	Southwest US	1998	E1	NVT	10A	634
ERR907242	Southwest US	1998	E1	VT	23F	14
ERR907243	Southwest US	1998	E1	VT	6A	29
ERR907441	Southwest US	1998	E1	NVT	22F	308
ERR907442	Southwest US	1998	E1	NVT	35F	636
ERR907443	Southwest US	1998	E1	VT	19F	119
ERR907444	Southwest US	1998	E1	VT	14	39
ERR907445	Southwest US	1998	E1	VT	14	39
ERR907446	Southwest US	1998	E1	VT	14	39
ERR907447	Southwest US	1998	E1	VT	14	39
ERR907448	Southwest US	1998	E1	VT	23F	14
ERR907449	Southwest US	1998	E1	NVT	6C	89
ERR907450	Southwest US	1998	E1	VT	14	39
ERR907451	Southwest US	1998	E1	NVT	18B	50
ERR907452	Southwest US	1998	E1	NVT	16F	156
ERR907453	Southwest US	1998	E1	VT	23F	7
ERR907454	Southwest US	1998	E1	NVT	9L	644
ERR907455	Southwest US	1998	E1	VT	23F	7
ERR907456	Southwest US	1998	E1	NVT	17F	61
ERR907457	Southwest US	1998	E1	VT	23F	7
ERR907458	Southwest US	1998	E1	NVT	6E	23
ERR907459	Southwest US	1998	E1	NVT	6E	23
ERR907460	Southwest US	1998	E1	NVT	6C	13
ERR907461	Southwest US	1998	E1	NVT	21	11
ERR906946	Southwest US	1999	E1	VT	23F	7
ERR907104	Southwest US	1999	E1	VT	4	27
ERR907105	Southwest US	1999	E1	NVT	5	633
ERR907106	Southwest US	1999	E1	NVT	15A	69
ERR907107	Southwest US	1999	E1	VT	19F	633
ERR907108	Southwest US	1999	E1	VT	19F	633
ERR907109	Southwest US	1999	E1	NVT	31	57
ERR907110	Southwest US	1999	E1	NVT	22F	308
ERR907111	Southwest US	1999	E1	VT	9V	6
ERR907112	Southwest US	1999	E1	NVT	1	31
ERR907113	Southwest US	1999	E1	VT	19F	633
ERR907114	Southwest US	1999	E1	NVT	31	57
ERR907115	Southwest US	1999	E1	NVT	17F	49
ERR907116	Southwest US	1999	E1	NVT	35F	636
ERR907117	Southwest US	1999	E1	NVT	31	57
ERR907204	Southwest US	1999	E1	NVT	31	57
ERR907205	Southwest US	1999	E1	VT	19F	18
ERR907206	Southwest US	1999	E1	NVT	15C	4
ERR907207	Southwest US	1999	E1	VT	23F	7
ERR907208	Southwest US	1999	E1	NVT	33F	3
ERR907209	Southwest US	1999	E1	NVT	6E	23
ERR907210	Southwest US	1999	E1	VT	6A	29
ERR907211	Southwest US	1999	E1	VT	6A	29
ERR907212	Southwest US	1999	E1	NVT	1	31
ERR907213	Southwest US	1999	E1	VT	6A	76
ERR907214	Southwest US	1999	E1	NVT	22F	308
ERR907215	Southwest US	1999	E1	VT	6A	13
ERR907216	Southwest US	1999	E1	VT	6A	13
ERR907217	Southwest US	1999	E1	NVT	35B	75
ERR907218	Southwest US	1999	E1	VT	9V	6
ERR907244	Southwest US	1999	E1	NVT	21	11
ERR907245	Southwest US	1999	E1	VT	23F	7
ERR907246	Southwest US	1999	E1	VT	9V	6
ERR907247	Southwest US	1999	E1	VT	14	39
ERR907248	Southwest US	1999	E1	NVT	6E	23
ERR907249	Southwest US	1999	E1	NVT	6C	89
ERR907250	Southwest US	1999	E1	NVT	9L	644
ERR907251	Southwest US	1999	E1	NVT	15A	69
ERR907252	Southwest US	1999	E1	VT	23F	7
ERR907253	Southwest US	1999	E1	NVT	11D	3
ERR907254	Southwest US	1999	E1	VT	6A	29
ERR907255	Southwest US	1999	E1	VT	19F	119
ERR907256	Southwest US	1999	E1	NVT	11D	3
ERR907257	Southwest US	1999	E1	VT	23F	7
ERR907258	Southwest US	1999	E1	VT	23F	7
ERR907259	Southwest US	1999	E1	NVT	11D	3
ERR907260	Southwest US	1999	E1	NVT	6C	13
ERR907261	Southwest US	1999	E1	NVT	3	12
ERR907262	Southwest US	1999	E1	VT	4	27
ERR907263	Southwest US	1999	E1	NVT	35A	630
ERR907264	Southwest US	1999	E1	NVT	15A	69
ERR907265	Southwest US	1999	E1	NVT	34	45
ERR907266	Southwest US	1999	E1	NVT	NT
ERR907267	Southwest US	1999	E1	NVT	23B	7
ERR907268	Southwest US	1999	E1	NVT	23A	7
ERR907269	Southwest US	1999	E1	VT	9V	6
ERR907270	Southwest US	1999	E1	VT	6A	76
ERR907271	Southwest US	1999	E1	NVT	19A	4
ERR907272	Southwest US	1999	E1	VT	4	27
ERR907273	Southwest US	1999	E1	NVT	11D	3
ERR907274	Southwest US	1999	E1	NVT	37	3
ERR907275	Southwest US	1999	E1	VT	6A	64
ERR907276	Southwest US	1999	E1	NVT	6C	111
ERR907277	Southwest US	1999	E1	NVT	6E	23
ERR907278	Southwest US	1999	E1	VT	19F	633
ERR907279	Southwest US	1999	E1	NVT	35B	75
ERR907280	Southwest US	1999	E1	NVT	23A	7
ERR907281	Southwest US	1999	E1	VT	23F	7
ERR907282	Southwest US	1999	E1	NVT	22A	19
ERR907283	Southwest US	1999	E1	NVT	NT	60
ERR907284	Southwest US	1999	E1	NVT	22A	19
ERR907285	Southwest US	1999	E1	NVT	7B	4
ERR907286	Southwest US	1999	E1	NVT	8	98
ERR907287	Southwest US	1999	E1	NVT	22F	308
ERR907288	Southwest US	1999	E1	VT	14	39
ERR907289	Southwest US	1999	E1	NVT	6C	178
ERR907376	Southwest US	1999	E1	VT	6A	13
ERR907377	Southwest US	1999	E1	VT	19F	119
ERR907379	Southwest US	1999	E1	VT	4	27
ERR907380	Southwest US	1999	E1	NVT	16F	46
ERR907381	Southwest US	1999	E1	NVT	35A	630
ERR907382	Southwest US	1999	E1	VT	6A	29
ERR907383	Southwest US	1999	E1	NVT	20	172
ERR907384	Southwest US	1999	E1	NVT	35A	630
ERR907385	Southwest US	1999	E1	NVT	35B	75
ERR907386	Southwest US	1999	E1	VT	23F	7
ERR907387	Southwest US	1999	E1	NVT	15C	4
ERR907388	Southwest US	1999	E1	NVT	6C	89
ERR907389	Southwest US	1999	E1	NVT	15C	4
ERR907390	Southwest US	1999	E1	VT	6A	29
ERR907391	Southwest US	1999	E1	NVT	5	18
ERR907392	Southwest US	1999	E1	NVT	11D	3
ERR907393	Southwest US	1999	E1	VT	14	39
ERR907394	Southwest US	1999	E1	VT	14	904;9
ERR907395	Southwest US	1999	E1	NVT	19A	4
ERR907396	Southwest US	1999	E1	NVT	19A	4
ERR907397	Southwest US	1999	E1	VT	23F	14
ERR907398	Southwest US	1999	E1	NVT	19A	4
ERR907399	Southwest US	1999	E1	NVT	19A	4
ERR907400	Southwest US	1999	E1	NVT	6C	13
ERR907401	Southwest US	1999	E1	NVT	NT	60
ERR907402	Southwest US	1999	E1	NVT	35B	75
ERR907403	Southwest US	1999	E1	VT	23F	14
ERR907404	Southwest US	1999	E1	NVT	7A	15
ERR907405	Southwest US	1999	E1	NVT	34	45
ERR907406	Southwest US	1999	E1	VT	6A	29
ERR907407	Southwest US	1999	E1	NVT	35F	636
ERR907408	Southwest US	1999	E1	VT	6A	29
ERR907425	Southwest US	1999	E1	NVT	23B	7
ERR907426	Southwest US	1999	E1	NVT	31	57
ERR907427	Southwest US	1999	E1	NVT	NT	81
ERR907431	Southwest US	1999	E1	VT	14	39
ERR907437	Southwest US	1999	E1	NVT	17F	49
ERR907438	Southwest US	1999	E1	NVT	23B	7
ERR907549	Southwest US	1999	E1	NVT	10A	36
ERR907550	Southwest US	1999	E1	NVT	19A	4
ERR907556	Southwest US	1999	E1	VT	19F	119
ERR907557	Southwest US	1999	E1	NVT	6E	23
ERR907558	Southwest US	1999	E1	VT	23F	7
ERR907559	Southwest US	1999	E1	VT	6A	29
ERR907560	Southwest US	1999	E1	VT	23F	16
ERR907561	Southwest US	1999	E1	NVT	6C	13
ERR907564	Southwest US	1999	E1	VT	6A	29
ERR907565	Southwest US	1999	E1	NVT	10A	634
ERR907569	Southwest US	1999	E1	NVT	15C	4
ERR907570	Southwest US	1999	E1	NVT	11D	3
ERR907571	Southwest US	1999	E1	NVT	11D	3
ERR907572	Southwest US	1999	E1	NVT	16F	156
ERR907573	Southwest US	1999	E1	NVT	10A	326
ERR907574	Southwest US	1999	E1	VT	9V	6
ERR907575	Southwest US	1999	E1	VT	19F	18
ERR907378	Southwest US	2000	E1	NVT	35B	75
ERR907409	Southwest US	2000	E1	VT	4	27
ERR907410	Southwest US	2000	E1	VT	23F	7
ERR907411	Southwest US	2000	E1	NVT	NT	60
ERR907412	Southwest US	2000	E1	NVT	NT	60
ERR907413	Southwest US	2000	E1	VT	9V	6
ERR907414	Southwest US	2000	E1	NVT	23A	7
ERR907415	Southwest US	2000	E1	VT	6A	47
ERR907416	Southwest US	2000	E1	NVT	6C	111
ERR907417	Southwest US	2000	E1	NVT	15C	4
ERR907418	Southwest US	2000	E1	VT	9V	6
ERR907419	Southwest US	2000	E1	NVT	NT
ERR907420	Southwest US	2000	E1	VT	6A	29
ERR907421	Southwest US	2000	E1	VT	6A	29
ERR907422	Southwest US	2000	E1	NVT	6E	23
ERR907423	Southwest US	2000	E1	NVT	35B	59
ERR907424	Southwest US	2000	E1	VT	6A	29
ERR907428	Southwest US	2000	E1	NVT	NT	81
ERR907429	Southwest US	2000	E1	NVT	22F	308
ERR907430	Southwest US	2000	E1	NVT	22F	308
ERR907432	Southwest US	2000	E1	NVT	22A	19
ERR907439	Southwest US	2000	E1	NVT	6C	45
ERR907440	Southwest US	2000	E1	VT	19F	633
ERR907551	Southwest US	2000	E1	NVT	23A	7
ERR907552	Southwest US	2000	E1	NVT	6E	23
ERR907553	Southwest US	2000	E1	NVT	15C	4
ERR907554	Southwest US	2000	E1	VT	23F	7
ERR907555	Southwest US	2000	E1	NVT	17F	49
ERR907562	Southwest US	2000	E1	NVT	23B	7
ERR907563	Southwest US	2000	E1	VT	6A	29
ERR907567	Southwest US	2000	E1	NVT	15A	140
ERR907568	Southwest US	2000	E1	VT	23F	14
ERR907576	Southwest US	2000	E1	NVT	37	3
ERR907577	Southwest US	2000	E1	VT	4	27
ERR907433	Southwest US	2001	E1	NVT	6E	23
ERR907434	Southwest US	2001	E1	NVT	15C	4
ERR907435	Southwest US	2001	E1	NVT	35B	75
ERR907436	Southwest US	2001	E1	VT	9V	6
ERR907463	Southwest US	2006	E2	NVT	6C	111
ERR907464	Southwest US	2006	E2	NVT	22A	19
ERR907467	Southwest US	2006	E2	NVT	38	38
ERR907471	Southwest US	2006	E2	NVT	19A	1
ERR907483	Southwest US	2006	E2	NVT	6C	89
ERR907486	Southwest US	2006	E2	NVT	22F	250
ERR907489	Southwest US	2006	E2	NVT	21	11
ERR907490	Southwest US	2006	E2	NVT	21	11
ERR907492	Southwest US	2006	E2	NVT	3	363
ERR907493	Southwest US	2006	E2	NVT	16F	156
ERR907495	Southwest US	2006	E2	NVT	22A	19
ERR907498	Southwest US	2006	E2	NVT	34	45
ERR907500	Southwest US	2006	E2	NVT	16F	46
ERR907508	Southwest US	2006	E2	NVT	6C	111
ERR907512	Southwest US	2006	E2	NVT	3	12
ERR907513	Southwest US	2006	E2	NVT	6C	111
ERR907518	Southwest US	2006	E2	NVT	22A	19
ERR907519	Southwest US	2006	E2	NVT	22A	19
ERR907522	Southwest US	2006	E2	NVT	15C	11
ERR907524	Southwest US	2006	E2	NVT	35B	75
ERR907528	Southwest US	2006	E2	NVT	6C	89
ERR907529	Southwest US	2006	E2	NVT	6C	89
ERR907530	Southwest US	2006	E2	NVT	35F	36
ERR907532	Southwest US	2006	E2	NVT	35A	630
ERR907534	Southwest US	2006	E2	NVT	11D	3
ERR907535	Southwest US	2006	E2	NVT	17F	61
ERR907537	Southwest US	2006	E2	NVT	6C	13
ERR907538	Southwest US	2006	E2	NVT	6C	13
ERR907541	Southwest US	2006	E2	NVT	6C	13
ERR907546	Southwest US	2006	E2	NVT	15A	140
ERR907578	Southwest US	2006	E2	NVT	11D	3
ERR907579	Southwest US	2006	E2	NVT	21	11
ERR907581	Southwest US	2006	E2	NVT	11D	3
ERR907582	Southwest US	2006	E2	NVT	21	11
ERR907583	Southwest US	2006	E2	NVT	17F	49
ERR907584	Southwest US	2006	E2	NVT	17F	49
ERR907587	Southwest US	2006	E2	NVT	9L	16
ERR907588	Southwest US	2006	E2	NVT	8	98
ERR907589	Southwest US	2006	E2	NVT	21	11
ERR907590	Southwest US	2006	E2	NVT	35A	630
ERR907591	Southwest US	2006	E2	NVT	3	12
ERR907593	Southwest US	2006	E2	NVT	19A	4
ERR907594	Southwest US	2006	E2	NVT	16F	135
ERR907595	Southwest US	2006	E2	VT	19F	633
ERR907601	Southwest US	2006	E2	NVT	23B	7
ERR907602	Southwest US	2006	E2	NVT	23A	5
ERR907604	Southwest US	2006	E2	NVT	31	57
ERR907608	Southwest US	2006	E2	NVT	11D	3
ERR907615	Southwest US	2006	E2	NVT	31	57
ERR907623	Southwest US	2006	E2	NVT	23A	7
ERR907625	Southwest US	2006	E2	NVT	35A	630
ERR907627	Southwest US	2006	E2	NVT	15A	140
ERR907633	Southwest US	2006	E2	VT	19F	633
ERR907640	Southwest US	2006	E2	NVT	21	11
ERR907641	Southwest US	2006	E2	NVT	23B	7
ERR907643	Southwest US	2006	E2	NVT	34	45
ERR907644	Southwest US	2006	E2	NVT	19A	1
ERR907645	Southwest US	2006	E2	NVT	21	11
ERR907646	Southwest US	2006	E2	NVT	10A	634
ERR907648	Southwest US	2006	E2	NVT	15A	140
ERR907649	Southwest US	2006	E2	NVT	15A	140
ERR907650	Southwest US	2006	E2	NVT	35B	75
ERR907652	Southwest US	2006	E2	NVT	11D	3
ERR907655	Southwest US	2006	E2	NVT	22A	19
ERR907658	Southwest US	2006	E2	NVT	12A	32
ERR907659	Southwest US	2006	E2	NVT	1	31
ERR907666	Southwest US	2006	E2	NVT	23B	7
ERR907669	Southwest US	2006	E2	NVT	16F	156
ERR907671	Southwest US	2006	E2	NVT	15A	69
ERR907672	Southwest US	2006	E2	NVT	19A	4
ERR907675	Southwest US	2006	E2	NVT	22A	19
ERR907688	Southwest US	2006	E2	NVT	3	12
ERR907689	Southwest US	2006	E2	NVT	3	12
ERR907690	Southwest US	2006	E2	NVT	6C	23
ERR907693	Southwest US	2006	E2	NVT	23A	5
ERR907865	Southwest US	2006	E2	NVT	23A	5
ERR907885	Southwest US	2006	E2	NVT	6C	89
ERR907886	Southwest US	2006	E2	NVT	34	45
ERR907887	Southwest US	2006	E2	NVT	35A	630
ERR906947	Southwest US	2007	E2	VT	19F	633
ERR907462	Southwest US	2007	E2	NVT	19A	6
ERR907465	Southwest US	2007	E2	NVT	23B	7
ERR907466	Southwest US	2007	E2	NVT	3	12
ERR907468	Southwest US	2007	E2	NVT	23B	7
ERR907469	Southwest US	2007	E2	NVT	15C	4
ERR907470	Southwest US	2007	E2	NVT	34	45
ERR907472	Southwest US	2007	E2	NVT	15C	4
ERR907473	Southwest US	2007	E2	NVT	34	45
ERR907474	Southwest US	2007	E2	NVT	17F	61
ERR907475	Southwest US	2007	E2	NVT	15A	69
ERR907476	Southwest US	2007	E2	NVT	22A	19
ERR907477	Southwest US	2007	E2	NVT	15C	4
ERR907478	Southwest US	2007	E2	NVT	37	123
ERR907479	Southwest US	2007	E2	NVT	6C	13
ERR907480	Southwest US	2007	E2	NVT	15A	69
ERR907481	Southwest US	2007	E2	NVT	15A	69
ERR907482	Southwest US	2007	E2	NVT	3	363
ERR907484	Southwest US	2007	E2	NVT	35A	630
ERR907487	Southwest US	2007	E2	NVT	35B	75
ERR907488	Southwest US	2007	E2	NVT	19A	1
ERR907491	Southwest US	2007	E2	NVT	10A	634
ERR907494	Southwest US	2007	E2	NVT	31	57
ERR907496	Southwest US	2007	E2	NVT	6C	89
ERR907497	Southwest US	2007	E2	NVT	6C	89
ERR907499	Southwest US	2007	E2	NVT	17F	49
ERR907501	Southwest US	2007	E2	NVT	23A	5
ERR907502	Southwest US	2007	E2	NVT	NT	81
ERR907503	Southwest US	2007	E2	NVT	35A	630
ERR907504	Southwest US	2007	E2	NVT	35A	630
ERR907505	Southwest US	2007	E2	NVT	35B	6
ERR907506	Southwest US	2007	E2	NVT	35B	6
ERR907507	Southwest US	2007	E2	NVT	34	45
ERR907509	Southwest US	2007	E2	NVT	17F	61
ERR907510	Southwest US	2007	E2	NVT	17F	61
ERR907511	Southwest US	2007	E2	NVT	16F	156
ERR907514	Southwest US	2007	E2	NVT	34	45
ERR907515	Southwest US	2007	E2	NVT	6C	89
ERR907516	Southwest US	2007	E2	NVT	35B	6
ERR907517	Southwest US	2007	E2	NVT	23B	7
ERR907520	Southwest US	2007	E2	NVT	22A	19
ERR907521	Southwest US	2007	E2	NVT	16F	156
ERR907523	Southwest US	2007	E2	NVT	37	3
ERR907525	Southwest US	2007	E2	NVT	23B	685
ERR907526	Southwest US	2007	E2	NVT	5	685
ERR907527	Southwest US	2007	E2	NVT	23A	7
ERR907531	Southwest US	2007	E2	NVT	35B	75
ERR907533	Southwest US	2007	E2	NVT	34	45
ERR907536	Southwest US	2007	E2	NVT	34	45
ERR907539	Southwest US	2007	E2	NVT	11D	3
ERR907540	Southwest US	2007	E2	VT	19F	44
ERR907542	Southwest US	2007	E2	NVT	19A	4
ERR907543	Southwest US	2007	E2	NVT	35F	36
ERR907544	Southwest US	2007	E2	NVT	34	45
ERR907545	Southwest US	2007	E2	VT	19F	44
ERR907547	Southwest US	2007	E2	NVT	35F	36
ERR907580	Southwest US	2007	E2	NVT	NT	81
ERR907585	Southwest US	2007	E2	NVT	15A	69
ERR907586	Southwest US	2007	E2	NVT	15A	69
ERR907592	Southwest US	2007	E2	NVT	17F	61
ERR907596	Southwest US	2007	E2	NVT	NT	81
ERR907597	Southwest US	2007	E2	NVT	NT	81
ERR907598	Southwest US	2007	E2	NVT	21	11
ERR907599	Southwest US	2007	E2	NVT	23A	7
ERR907600	Southwest US	2007	E2	NVT	22A	19
ERR907603	Southwest US	2007	E2	NVT	22A	19
ERR907605	Southwest US	2007	E2	NVT	16F	268
ERR907606	Southwest US	2007	E2	NVT	16F	268
ERR907607	Southwest US	2007	E2	NVT	16F	268
ERR907609	Southwest US	2007	E2	NVT	35B	75
ERR907610	Southwest US	2007	E2	NVT	35B	75
ERR907611	Southwest US	2007	E2	NVT	NT	81
ERR907612	Southwest US	2007	E2	NVT	31	57
ERR907613	Southwest US	2007	E2	NVT	11D	3
ERR907614	Southwest US	2007	E2	NVT	NT	81
ERR907616	Southwest US	2007	E2	NVT	35F	36
ERR907617	Southwest US	2007	E2	NVT	22A	19
ERR907618	Southwest US	2007	E2	NVT	22A	19
ERR907619	Southwest US	2007	E2	NVT	17F	61
ERR907620	Southwest US	2007	E2	NVT	10B	36
ERR907621	Southwest US	2007	E2	NVT	23B	7
ERR907622	Southwest US	2007	E2	NVT	35F	36
ERR907624	Southwest US	2007	E2	NVT	35F	36
ERR907626	Southwest US	2007	E2	NVT	23B	7
ERR907628	Southwest US	2007	E2	NVT	22A	19
ERR907629	Southwest US	2007	E2	VT	19F	119
ERR907630	Southwest US	2007	E2	NVT	22A	19
ERR907631	Southwest US	2007	E2	VT	19F	119
ERR907632	Southwest US	2007	E2	NVT	17F	61
ERR907634	Southwest US	2007	E2	NVT	7B	4
ERR907635	Southwest US	2007	E2	NVT	7B	4
ERR907636	Southwest US	2007	E2	NVT	22A	19
ERR907637	Southwest US	2007	E2	VT	9V	6
ERR907638	Southwest US	2007	E2	NVT	12B	32
ERR907639	Southwest US	2007	E2	NVT	19A	4
ERR907642	Southwest US	2007	E2	NVT	22A	19
ERR907647	Southwest US	2007	E2	NVT	6C	13
ERR907651	Southwest US	2007	E2	NVT	15C	4
ERR907653	Southwest US	2007	E2	NVT	37	3
ERR907654	Southwest US	2007	E2	NVT	21	11
ERR907656	Southwest US	2007	E2	NVT	35B	75
ERR907657	Southwest US	2007	E2	NVT	17F	61
ERR907660	Southwest US	2007	E2	NVT	16F	268
ERR907661	Southwest US	2007	E2	NVT	22A	19
ERR907662	Southwest US	2007	E2	NVT	15A	140
ERR907663	Southwest US	2007	E2	NVT	15A	140
ERR907664	Southwest US	2007	E2	VT	19F	119
ERR907665	Southwest US	2007	E2	NVT	10B	36
ERR907667	Southwest US	2007	E2	NVT	10F	686
ERR907668	Southwest US	2007	E2	NVT	11D	3
ERR907670	Southwest US	2007	E2	NVT	16F	156
ERR907673	Southwest US	2007	E2	NVT	33A	3
ERR907674	Southwest US	2007	E2	NVT	7C	18
ERR907676	Southwest US	2007	E2	NVT	6C	111
ERR907677	Southwest US	2007	E2	NVT	1	31
ERR907678	Southwest US	2007	E2	NVT	35A	630
ERR907679	Southwest US	2007	E2	NVT	11D	3
ERR907680	Southwest US	2007	E2	NVT	35B	59
ERR907681	Southwest US	2007	E2	NVT	34	45
ERR907682	Southwest US	2007	E2	NVT	22A	19
ERR907683	Southwest US	2007	E2	NVT	38	38
ERR907684	Southwest US	2007	E2	NVT	31	57
ERR907685	Southwest US	2007	E2	NVT	21	11
ERR907686	Southwest US	2007	E2	NVT	23A	5
ERR907687	Southwest US	2007	E2	NVT	21	11
ERR907691	Southwest US	2007	E2	NVT	NT	81
ERR907692	Southwest US	2007	E2	NVT	NT	81
ERR907694	Southwest US	2007	E2	NVT	11D	3
ERR907695	Southwest US	2007	E2	NVT	19A	4
ERR907696	Southwest US	2007	E2	NVT	21	11
ERR907697	Southwest US	2007	E2	NVT	19A	4
ERR907698	Southwest US	2007	E2	NVT	22A	19
ERR907699	Southwest US	2007	E2	NVT	22F	308
ERR907700	Southwest US	2007	E2	NVT	31	57
ERR907701	Southwest US	2007	E2	NVT	6C	13
ERR907702	Southwest US	2007	E2	NVT	23A	5
ERR907703	Southwest US	2007	E2	NVT	12B	32
ERR907704	Southwest US	2007	E2	NVT	19A	4
ERR907705	Southwest US	2007	E2	NVT	6C	89
ERR907706	Southwest US	2007	E2	NVT	11D	3
ERR907707	Southwest US	2007	E2	NVT	17F	61
ERR907708	Southwest US	2007	E2	NVT	11D	3
ERR907709	Southwest US	2007	E2	NVT	23A	5
ERR907710	Southwest US	2007	E2	NVT	23A	5
ERR907711	Southwest US	2007	E2	NVT	16F	135
ERR907712	Southwest US	2007	E2	VT	6A	13
ERR907713	Southwest US	2007	E2	NVT	19A	4
ERR907714	Southwest US	2007	E2	NVT	10A	36
ERR907715	Southwest US	2007	E2	NVT	35B	6
ERR907716	Southwest US	2007	E2	NVT	22A	19
ERR907717	Southwest US	2007	E2	NVT	23A	5
ERR907718	Southwest US	2007	E2	NVT	17F	61
ERR907719	Southwest US	2007	E2	NVT	6C	13
ERR907720	Southwest US	2007	E2	NVT	11D	3
ERR907721	Southwest US	2007	E2	NVT	23B	7
ERR907722	Southwest US	2007	E2	NVT	22A	19
ERR907723	Southwest US	2007	E2	NVT	19A	4
ERR907724	Southwest US	2007	E2	NVT	12A	32
ERR907725	Southwest US	2007	E2	NVT	15C	4
ERR907726	Southwest US	2007	E2	NVT	11D	3
ERR907727	Southwest US	2007	E2	NVT	6C	111
ERR907728	Southwest US	2007	E2	NVT	15A	140
ERR907729	Southwest US	2007	E2	NVT	6C	111
ERR907730	Southwest US	2007	E2	NVT	16F	156
ERR907731	Southwest US	2007	E2	NVT	23A	5
ERR907732	Southwest US	2007	E2	NVT	11D	3
ERR907733	Southwest US	2007	E2	NVT	22F	308
ERR907734	Southwest US	2007	E2	NVT	23A	7
ERR907735	Southwest US	2007	E2	NVT	15A	140
ERR907736	Southwest US	2007	E2	NVT	34	45
ERR907737	Southwest US	2007	E2	NVT	23B	7
ERR907738	Southwest US	2007	E2	NVT	23B	7
ERR907739	Southwest US	2007	E2	NVT	31	57
ERR907740	Southwest US	2007	E2	NVT	23B	7
ERR907741	Southwest US	2007	E2	NVT	35F	636
ERR907742	Southwest US	2007	E2	NVT	34	45
ERR907743	Southwest US	2007	E2	NVT	6C	13
ERR907744	Southwest US	2007	E2	NVT	35F	636
ERR907745	Southwest US	2007	E2	NVT	19A	4
ERR907746	Southwest US	2007	E2	VT	19F	119
ERR907747	Southwest US	2007	E2	NVT	35B	75
ERR907748	Southwest US	2007	E2	NVT	15A	140
ERR907749	Southwest US	2007	E2	NVT	15A	140
ERR907750	Southwest US	2007	E2	NVT	37	3
ERR907751	Southwest US	2007	E2	NVT	7A	15
ERR907752	Southwest US	2007	E2	NVT	15A	140
ERR907753	Southwest US	2007	E2	NVT	NT
ERR907754	Southwest US	2007	E2	NVT	NT
ERR907755	Southwest US	2007	E2	NVT	15B	4
ERR907756	Southwest US	2007	E2	NVT	34	45
ERR907757	Southwest US	2007	E2	NVT	6C	89
ERR907758	Southwest US	2007	E2	NVT	23B	7
ERR907759	Southwest US	2007	E2	NVT	35B	59
ERR907760	Southwest US	2007	E2	NVT	19A	1
ERR907761	Southwest US	2007	E2	NVT	35B	59
ERR907762	Southwest US	2007	E2	NVT	19A	1
ERR907763	Southwest US	2007	E2	NVT	23B	7
ERR907764	Southwest US	2007	E2	NVT	16F	156
ERR907765	Southwest US	2007	E2	NVT	35B	75
ERR907766	Southwest US	2007	E2	NVT	35B	75
ERR907767	Southwest US	2007	E2	NVT	31	57
ERR907768	Southwest US	2007	E2	NVT	35F	636
ERR907769	Southwest US	2007	E2	NVT	35B	59
ERR907770	Southwest US	2007	E2	NVT	11D	3
ERR907771	Southwest US	2007	E2	NVT	22A	19
ERR907772	Southwest US	2007	E2	NVT	19A	4
ERR907773	Southwest US	2007	E2	NVT	19A	4
ERR907774	Southwest US	2007	E2	NVT	9L	16
ERR907775	Southwest US	2007	E2	NVT	7B	4
ERR907776	Southwest US	2007	E2	NVT	16F	156
ERR907777	Southwest US	2007	E2	NVT	6C	89
ERR907778	Southwest US	2007	E2	NVT	15C	4
ERR907780	Southwest US	2007	E2	NVT	6C	89
ERR907782	Southwest US	2007	E2	NVT	6C	89
ERR907783	Southwest US	2007	E2	NVT	17F	61
ERR907784	Southwest US	2007	E2	NVT	15C	131
ERR907785	Southwest US	2007	E2	NVT	35F	36
ERR907786	Southwest US	2007	E2	NVT	3	363
ERR907787	Southwest US	2007	E2	NVT	22A	19
ERR907788	Southwest US	2007	E2	NVT	19A	4
ERR907789	Southwest US	2007	E2	NVT	19A	4
ERR907790	Southwest US	2007	E2	NVT	23B	5
ERR907791	Southwest US	2007	E2	NVT	6C	89
ERR907792	Southwest US	2007	E2	NVT	6C	89
ERR907793	Southwest US	2007	E2	NVT	34	45
ERR907794	Southwest US	2007	E2	NVT	16F	156
ERR907796	Southwest US	2007	E2	NVT	37	123
ERR907797	Southwest US	2007	E2	NVT	23B	5
ERR907798	Southwest US	2007	E2	NVT	34	45
ERR907799	Southwest US	2007	E2	NVT	37	3
ERR907800	Southwest US	2007	E2	NVT	6C	89
ERR907801	Southwest US	2007	E2	NVT	34	45
ERR907802	Southwest US	2007	E2	NVT	19A	4
ERR907803	Southwest US	2007	E2	NVT	23B	7
ERR907804	Southwest US	2007	E2	NVT	23B	7
ERR907805	Southwest US	2007	E2	NVT	3	12
ERR907806	Southwest US	2007	E2	NVT	1	31
ERR907807	Southwest US	2007	E2	NVT	38	38
ERR907808	Southwest US	2007	E2	NVT	22A	19
ERR907809	Southwest US	2007	E2	NVT	23A	5
ERR907810	Southwest US	2007	E2	NVT	6C	13
ERR907811	Southwest US	2007	E2	NVT	23B	7
ERR907812	Southwest US	2007	E2	NVT	7C	18
ERR907813	Southwest US	2007	E2	NVT	19A	4
ERR907814	Southwest US	2007	E2	NVT	10A	36
ERR907815	Southwest US	2007	E2	NVT	23A	7
ERR907816	Southwest US	2007	E2	NVT	5	8
ERR907817	Southwest US	2007	E2	NVT	15C	11
ERR907818	Southwest US	2007	E2	NVT	23B	7
ERR907819	Southwest US	2007	E2	NVT	38	38
ERR907820	Southwest US	2007	E2	NVT	35B	6
ERR907821	Southwest US	2007	E2	NVT	35B	6
ERR907822	Southwest US	2007	E2	NVT	35B	6
ERR907823	Southwest US	2007	E2	NVT	10A	36
ERR907824	Southwest US	2007	E2	NVT	19A	4
ERR907825	Southwest US	2007	E2	NVT	12B	32
ERR907826	Southwest US	2007	E2	NVT	16F	156
ERR907827	Southwest US	2007	E2	NVT	15A	140
ERR907828	Southwest US	2007	E2	NVT	37	3
ERR907829	Southwest US	2007	E2	NVT	23A	5
ERR907830	Southwest US	2007	E2	NVT	3	12
ERR907831	Southwest US	2007	E2	NVT	17F	49
ERR907832	Southwest US	2007	E2	NVT	7C	18
ERR907833	Southwest US	2007	E2	NVT	6C	89
ERR907834	Southwest US	2007	E2	NVT	7F	15
ERR907835	Southwest US	2007	E2	NVT	7B	4
ERR907836	Southwest US	2007	E2	NVT	23A	5
ERR907837	Southwest US	2007	E2	NVT	19A	4
ERR907838	Southwest US	2007	E2	NVT	7B	4
ERR907839	Southwest US	2007	E2	NVT	19A	4
ERR907840	Southwest US	2007	E2	NVT	19A	4
ERR907841	Southwest US	2007	E2	NVT	35B	75
ERR907842	Southwest US	2007	E2	NVT	35B	75
ERR907843	Southwest US	2007	E2	NVT	7C	18
ERR907844	Southwest US	2007	E2	NVT	23B	7
ERR907845	Southwest US	2007	E2	NVT	19A	4
ERR907846	Southwest US	2007	E2	NVT	34	45
ERR907847	Southwest US	2007	E2	NVT	23B	7
ERR907848	Southwest US	2007	E2	NVT	19A	4
ERR907849	Southwest US	2007	E2	NVT	23A	5
ERR907850	Southwest US	2007	E2	NVT	35B	59
ERR907851	Southwest US	2007	E2	NVT	35B	59
ERR907852	Southwest US	2007	E2	NVT	23B	7
ERR907853	Southwest US	2007	E2	NVT	6C	89
ERR907854	Southwest US	2007	E2	NVT	31	57
ERR907855	Southwest US	2007	E2	NVT	23B	7
ERR907856	Southwest US	2007	E2	NVT	35A	630
ERR907857	Southwest US	2007	E2	NVT	3	363
ERR907858	Southwest US	2007	E2	NVT	35A	630
ERR907859	Southwest US	2007	E2	NVT	7B	4
ERR907866	Southwest US	2007	E2	NVT	11D	3
ERR907867	Southwest US	2007	E2	NVT	34	45
ERR907868	Southwest US	2007	E2	NVT	34	45
ERR907869	Southwest US	2007	E2	NVT	19A	4
ERR907871	Southwest US	2007	E2	NVT	23A	5
ERR907872	Southwest US	2007	E2	NVT	38	38
ERR907873	Southwest US	2007	E2	NVT	23A	5
ERR907874	Southwest US	2007	E2	NVT	10B	36
ERR907875	Southwest US	2007	E2	NVT	15C	4
ERR907878	Southwest US	2007	E2	NVT	15A	69
ERR907879	Southwest US	2007	E2	NVT	15C	4
ERR907880	Southwest US	2007	E2	NVT	15A	69
ERR907881	Southwest US	2007	E2	NVT	10A	634
ERR907882	Southwest US	2007	E2	NVT	15A	140
ERR907883	Southwest US	2007	E2	NVT	35B	59
ERR907884	Southwest US	2007	E2	NVT	15A	140
ERR907888	Southwest US	2007	E2	NVT	19A	4
ERR907889	Southwest US	2007	E2	NVT	35B	75
ERR907779	Southwest US	2008	E2	NVT	15A	749
ERR907781	Southwest US	2008	E2	NVT	10F	686
ERR907795	Southwest US	2008	E2	NVT	22A	19
ERR907860	Southwest US	2008	E2	NVT	19A	4
ERR907861	Southwest US	2008	E2	NVT	35B	6
ERR907862	Southwest US	2008	E2	NVT	37	123
ERR907863	Southwest US	2008	E2	NVT	35B	59
ERR907864	Southwest US	2008	E2	NVT	35B	6
ERR907870	Southwest US	2008	E2	NVT	17F	61
ERR907876	Southwest US	2008	E2	NVT	22A	19
ERR907877	Southwest US	2008	E2	NVT	19A	4
ERR906949	Southwest US	2010	E3	NVT	NT	81
ERR906950	Southwest US	2010	E3	NVT	19A	1
ERR906951	Southwest US	2010	E3	NVT	23B	7
ERR906952	Southwest US	2010	E3	NVT	15A	140
ERR906953	Southwest US	2010	E3	NVT	19A	4
ERR906954	Southwest US	2010	E3	NVT	7C	18
ERR906955	Southwest US	2010	E3	NVT	19A	4
ERR906956	Southwest US	2010	E3	NVT	6C	23
ERR906957	Southwest US	2010	E3	NVT	23B	7
ERR906958	Southwest US	2010	E3	NVT	23A	5
ERR906959	Southwest US	2010	E3	NVT	15C	131
ERR906960	Southwest US	2010	E3	NVT	6C	23
ERR906961	Southwest US	2010	E3	NVT	22A	19
ERR906962	Southwest US	2010	E3	NVT	11D	3
ERR906963	Southwest US	2010	E3	NVT	11D	3
ERR906964	Southwest US	2010	E3	NVT	23B	7
ERR906965	Southwest US	2010	E3	NVT	17F	49
ERR906966	Southwest US	2010	E3	NVT	13	323
ERR906967	Southwest US	2010	E3	NVT	6C	23
ERR906989	Southwest US	2010	E3	NVT	35B	59
ERR906990	Southwest US	2010	E3	NVT	23A	5
ERR906991	Southwest US	2010	E3	NVT	17F	61
ERR906992	Southwest US	2010	E3	NVT	15A	904;9
ERR906993	Southwest US	2010	E3	NVT	15A	5
ERR906994	Southwest US	2010	E3	NVT	10A	36
ERR906995	Southwest US	2010	E3	NVT	23B	7
ERR906996	Southwest US	2010	E3	NVT	6C	13
ERR906997	Southwest US	2010	E3	NVT	35B	59
ERR906998	Southwest US	2010	E3	NVT	7B	4
ERR906999	Southwest US	2010	E3	NVT	35B	59
ERR907000	Southwest US	2010	E3	NVT	NT	81
ERR907001	Southwest US	2010	E3	NVT	35B	59
ERR907002	Southwest US	2010	E3	NVT	19A	10
ERR907003	Southwest US	2010	E3	NVT	17F	61
ERR907004	Southwest US	2010	E3	NVT	19A	1
ERR907005	Southwest US	2010	E3	NVT	6C	23
ERR907006	Southwest US	2010	E3	NVT	6C	23
ERR907007	Southwest US	2010	E3	NVT	3	12
ERR907008	Southwest US	2010	E3	NVT	19A	1
ERR907009	Southwest US	2010	E3	NVT	15C	11
ERR907010	Southwest US	2010	E3	NVT	23A	5
ERR907011	Southwest US	2010	E3	NVT	23B	7
ERR907012	Southwest US	2010	E3	NVT	35B	6
ERR907013	Southwest US	2010	E3	NVT	35F	36
ERR907014	Southwest US	2010	E3	NVT	19A	4
ERR907015	Southwest US	2010	E3	NVT	23A	5
ERR907016	Southwest US	2010	E3	NVT	16F	156
ERR907017	Southwest US	2010	E3	NVT	17F	49
ERR907018	Southwest US	2010	E3	NVT	6C	13
ERR907019	Southwest US	2010	E3	NVT	23B	7
ERR907133	Southwest US	2010	E3	NVT	11D	3
ERR907134	Southwest US	2010	E3	NVT	3	363
ERR907135	Southwest US	2010	E3	NVT	11D	3
ERR907136	Southwest US	2010	E3	NVT	11D	3
ERR907137	Southwest US	2010	E3	NVT	15C	6
ERR907138	Southwest US	2010	E3	NVT	22A	19
ERR907139	Southwest US	2010	E3	NVT	19A	4
ERR907140	Southwest US	2010	E3	NVT	19A	4
ERR907141	Southwest US	2010	E3	NVT	23B	7
ERR907142	Southwest US	2010	E3	NVT	23B	7
ERR907143	Southwest US	2010	E3	NVT	NT	81
ERR907144	Southwest US	2010	E3	NVT	6C	23
ERR907145	Southwest US	2010	E3	NVT	15C	4
ERR907146	Southwest US	2010	E3	NVT	23A	5
ERR907147	Southwest US	2010	E3	NVT	22A	19
ERR907148	Southwest US	2010	E3	NVT	NT
ERR907149	Southwest US	2010	E3	NVT	19A	4
ERR907150	Southwest US	2010	E3	NVT	21	11
ERR907151	Southwest US	2010	E3	NVT	11A	269
ERR907152	Southwest US	2010	E3	NVT	19A	1
ERR907153	Southwest US	2010	E3	NVT	34	45
ERR907154	Southwest US	2010	E3	NVT	23B	7
ERR907155	Southwest US	2010	E3	NVT	21	11
ERR907156	Southwest US	2010	E3	NVT	23A	5
ERR907157	Southwest US	2010	E3	NVT	23A	5
ERR907187	Southwest US	2010	E3	NVT	23A	5
ERR907188	Southwest US	2010	E3	NVT	11D	3
ERR907189	Southwest US	2010	E3	NVT	19A	1
ERR907190	Southwest US	2010	E3	NVT	15C	11
ERR907191	Southwest US	2010	E3	NVT	34	45
ERR907192	Southwest US	2010	E3	NVT	34	45
ERR907193	Southwest US	2010	E3	NVT	15C	11
ERR907194	Southwest US	2010	E3	NVT	34	45
ERR907195	Southwest US	2010	E3	NVT	6C	13
ERR907196	Southwest US	2010	E3	NVT	16F	156
ERR907312	Southwest US	2010	E3	NVT	17F	61
ERR907313	Southwest US	2010	E3	NVT	23A	5
ERR907314	Southwest US	2010	E3	NVT	19A	4
ERR907315	Southwest US	2010	E3	NVT	3	12
ERR907316	Southwest US	2010	E3	NVT	17F	61
ERR907317	Southwest US	2010	E3	NVT	7C	18
ERR907318	Southwest US	2010	E3	NVT	15C	4
ERR907319	Southwest US	2010	E3	NVT	NT	60
ERR907320	Southwest US	2010	E3	NVT	6C	13
ERR907321	Southwest US	2010	E3	NVT	19A	4
ERR907322	Southwest US	2010	E3	NVT	6C	23
ERR907323	Southwest US	2010	E3	NVT	15A	140
ERR907324	Southwest US	2010	E3	NVT	15C	4
ERR907325	Southwest US	2010	E3	NVT	35B	75
ERR907326	Southwest US	2010	E3	NVT	22A	19
ERR907327	Southwest US	2010	E3	NVT	16F	156
ERR907328	Southwest US	2010	E3	NVT	15A	140
ERR907329	Southwest US	2010	E3	NVT	NT	81
ERR907330	Southwest US	2010	E3	NVT	15C	4
ERR907331	Southwest US	2010	E3	NVT	3	12
ERR907332	Southwest US	2010	E3	NVT	6C	13
ERR907333	Southwest US	2010	E3	NVT	16F	156
ERR907334	Southwest US	2010	E3	NVT	6C	23
ERR907335	Southwest US	2010	E3	NVT	22A	19
ERR907336	Southwest US	2010	E3	NVT	19A	4
ERR907337	Southwest US	2010	E3	NVT	11D	3
ERR907338	Southwest US	2010	E3	NVT	35B	6
ERR907339	Southwest US	2010	E3	VT	19F	119
ERR907340	Southwest US	2010	E3	NVT	19A	4
ERR907341	Southwest US	2010	E3	NVT	23B	7
ERR907342	Southwest US	2010	E3	NVT	35B	75
ERR907343	Southwest US	2010	E3	NVT	15C	4
ERR907344	Southwest US	2010	E3	NVT	15C	6
ERR907345	Southwest US	2010	E3	NVT	34	45
ERR906968	Southwest US	2011	E3	NVT	38	38
ERR906969	Southwest US	2011	E3	NVT	38	38
ERR906970	Southwest US	2011	E3	NVT	NT	60
ERR906971	Southwest US	2011	E3	NVT	23A	7
ERR906972	Southwest US	2011	E3	NVT	15C	6
ERR906973	Southwest US	2011	E3	NVT	15C	6
ERR906974	Southwest US	2011	E3	NVT	17F	49
ERR906975	Southwest US	2011	E3	NVT	17F	61
ERR906976	Southwest US	2011	E3	NVT	13	323
ERR906977	Southwest US	2011	E3	NVT	35A	630
ERR906978	Southwest US	2011	E3	NVT	23A	5
ERR906979	Southwest US	2011	E3	NVT	10A	634
ERR906980	Southwest US	2011	E3	NVT	31	57
ERR906981	Southwest US	2011	E3	NVT	NT	81
ERR906982	Southwest US	2011	E3	NVT	NT
ERR906983	Southwest US	2011	E3	NVT	NT	81
ERR906984	Southwest US	2011	E3	NVT	35B	6
ERR906985	Southwest US	2011	E3	NVT	23A	5
ERR906986	Southwest US	2011	E3	NVT	15C	11
ERR907020	Southwest US	2011	E3	NVT	15A	140
ERR907021	Southwest US	2011	E3	NVT	35F	36
ERR907022	Southwest US	2011	E3	NVT	3	12
ERR907023	Southwest US	2011	E3	NVT	NT	81
ERR907024	Southwest US	2011	E3	NVT	21	11
ERR907025	Southwest US	2011	E3	NVT	35B	6
ERR907026	Southwest US	2011	E3	NVT	19A	4
ERR907027	Southwest US	2011	E3	NVT	23A	5
ERR907028	Southwest US	2011	E3	NVT	31	57
ERR907029	Southwest US	2011	E3	NVT	23A	5
ERR907030	Southwest US	2011	E3	NVT	17F	61
ERR907031	Southwest US	2011	E3	NVT	35A	630
ERR907032	Southwest US	2011	E3	NVT	31	57
ERR907033	Southwest US	2011	E3	NVT	35B	59
ERR907034	Southwest US	2011	E3	NVT	19A	1
ERR907035	Southwest US	2011	E3	NVT	10B	36
ERR907036	Southwest US	2011	E3	NVT	23B	7
ERR907037	Southwest US	2011	E3	NVT	38	38
ERR907038	Southwest US	2011	E3	NVT	12A	32
ERR907039	Southwest US	2011	E3	NVT	15C	11
ERR907040	Southwest US	2011	E3	NVT	7C	18
ERR907041	Southwest US	2011	E3	NVT	7C	18
ERR907118	Southwest US	2011	E3	NVT	7C	18
ERR907119	Southwest US	2011	E3	NVT	6C	23
ERR907120	Southwest US	2011	E3	NVT	35B	75
ERR907121	Southwest US	2011	E3	NVT	23B	7
ERR907122	Southwest US	2011	E3	NVT	22A	19
ERR907123	Southwest US	2011	E3	NVT	16F	156
ERR907124	Southwest US	2011	E3	NVT	22A	19
ERR907125	Southwest US	2011	E3	NVT	15C	6
ERR907126	Southwest US	2011	E3	NVT	34	45
ERR907127	Southwest US	2011	E3	NVT	22A	19
ERR907158	Southwest US	2011	E3	NVT	15C	4
ERR907159	Southwest US	2011	E3	NVT	15A	69
ERR907160	Southwest US	2011	E3	NVT	7C	18
ERR907161	Southwest US	2011	E3	NVT	23B	7
ERR907162	Southwest US	2011	E3	NVT	7C	18
ERR907163	Southwest US	2011	E3	NVT	7F	32
ERR907164	Southwest US	2011	E3	NVT	7F	32
ERR907165	Southwest US	2011	E3	NVT	15C	6
ERR907166	Southwest US	2011	E3	NVT	15C	6
ERR907167	Southwest US	2011	E3	NVT	16F	156
ERR907168	Southwest US	2011	E3	NVT	15C	4
ERR907169	Southwest US	2011	E3	NVT	35B	6
ERR907170	Southwest US	2011	E3	NVT	23A	5
ERR907171	Southwest US	2011	E3	NVT	15C	11
ERR907172	Southwest US	2011	E3	NVT	34	45
ERR907173	Southwest US	2011	E3	NVT	6C	13
ERR907174	Southwest US	2011	E3	NVT	37	3
ERR907175	Southwest US	2011	E3	NVT	35B	75
ERR907176	Southwest US	2011	E3	NVT	NT	81
ERR907177	Southwest US	2011	E3	NVT	NT	81
ERR907197	Southwest US	2011	E3	NVT	17F	61
ERR907198	Southwest US	2011	E3	NVT	15C	11
ERR907199	Southwest US	2011	E3	NVT	5	18
ERR907200	Southwest US	2011	E3	NVT	15C	131
ERR907201	Southwest US	2011	E3	NVT	5	18
ERR907202	Southwest US	2011	E3	NVT	23A	5
ERR907203	Southwest US	2011	E3	NVT	23B	7
ERR907290	Southwest US	2011	E3	NVT	35F	636
ERR907291	Southwest US	2011	E3	NVT	9L	16
ERR907293	Southwest US	2011	E3	VT	19F	44
ERR907294	Southwest US	2011	E3	NVT	10B	36
ERR907295	Southwest US	2011	E3	NVT	10B	36
ERR907296	Southwest US	2011	E3	NVT	35B	59
ERR907297	Southwest US	2011	E3	NVT	3	12
ERR907298	Southwest US	2011	E3	NVT	15C	131
ERR907299	Southwest US	2011	E3	NVT	31	57
ERR907300	Southwest US	2011	E3	NVT	6C	23
ERR907301	Southwest US	2011	E3	NVT	NT	81
ERR907346	Southwest US	2011	E3	NVT	NT	81
ERR907347	Southwest US	2011	E3	NVT	NT
ERR907348	Southwest US	2011	E3	NVT	34	45
ERR907349	Southwest US	2011	E3	NVT	34	45
ERR907350	Southwest US	2011	E3	NVT	11D	3
ERR907351	Southwest US	2011	E3	NVT	3	12
ERR907352	Southwest US	2011	E3	NVT	23B	7
ERR907353	Southwest US	2011	E3	NVT	22A	19
ERR907354	Southwest US	2011	E3	NVT	16F	156
ERR907355	Southwest US	2011	E3	NVT	7C	18
ERR907356	Southwest US	2011	E3	NVT	7C	18
ERR907357	Southwest US	2011	E3	NVT	35B	59
ERR907358	Southwest US	2011	E3	NVT	34	45
ERR907359	Southwest US	2011	E3	NVT	22A	19
ERR907361	Southwest US	2011	E3	NVT	23B	7
ERR907362	Southwest US	2011	E3	NVT	16F	135
ERR907363	Southwest US	2011	E3	NVT	23B	7
ERR907364	Southwest US	2011	E3	VT	19F	119
ERR907365	Southwest US	2011	E3	NVT	35B	75
ERR907366	Southwest US	2011	E3	NVT	9L	16
ERR907367	Southwest US	2011	E3	NVT	15C	6
ERR907368	Southwest US	2011	E3	NVT	34	45
ERR907369	Southwest US	2011	E3	NVT	35B	59
ERR907370	Southwest US	2011	E3	NVT	15A	904;9
ERR907371	Southwest US	2011	E3	NVT	10A	35
ERR907372	Southwest US	2011	E3	NVT	15C	4
ERR907373	Southwest US	2011	E3	NVT	15C	4
ERR907374	Southwest US	2011	E3	NVT	16F	135
ERR907375	Southwest US	2011	E3	NVT	21	11
ERR906987	Southwest US	2012	E3	NVT	35B	6
ERR906988	Southwest US	2012	E3	NVT	22A	19
ERR907042	Southwest US	2012	E3	NVT	11D	3
ERR907043	Southwest US	2012	E3	NVT	15C	11
ERR907044	Southwest US	2012	E3	NVT	6C	13
ERR907128	Southwest US	2012	E3	NVT	6C	13
ERR907129	Southwest US	2012	E3	NVT	6C	23
ERR907130	Southwest US	2012	E3	VT	19F	119
ERR907131	Southwest US	2012	E3	NVT	21	11
ERR907132	Southwest US	2012	E3	NVT	6C	111
ERR907178	Southwest US	2012	E3	NVT	19A	1
ERR907179	Southwest US	2012	E3	NVT	15A	69
ERR907181	Southwest US	2012	E3	NVT	22A	19
ERR907182	Southwest US	2012	E3	NVT	7C	18
ERR907183	Southwest US	2012	E3	NVT	35B	59
ERR907184	Southwest US	2012	E3	NVT	9L	16
ERR907185	Southwest US	2012	E3	NVT	31	57
ERR907186	Southwest US	2012	E3	NVT	34	45
ERR907302	Southwest US	2012	E3	NVT	31	57
ERR907303	Southwest US	2012	E3	NVT	NT	60
ERR907304	Southwest US	2012	E3	NVT	21	11
ERR907305	Southwest US	2012	E3	NVT	15C	11
ERR907306	Southwest US	2012	E3	NVT	15C	11
ERR907307	Southwest US	2012	E3	NVT	23B	7
ERR907308	Southwest US	2012	E3	NVT	17F	61
ERR907309	Southwest US	2012	E3	NVT	35B	6
ERR907310	Southwest US	2012	E3	NVT	6C	23
ERR907311	Southwest US	2012	E3	NVT	23B	5

## Sheet: All samples
sample	GPSC	Dataset
ERR907202	5	Southwest USA
ERR907790	5	Southwest USA
ERR907501	5	Southwest USA
ERR906993	5	Southwest USA
ERR907836	5	Southwest USA
ERR907156	5	Southwest USA
ERR906978	5	Southwest USA
ERR907849	5	Southwest USA
ERR907311	5	Southwest USA
ERR907797	5	Southwest USA
ERR907693	5	Southwest USA
ERR907829	5	Southwest USA
ERR907187	5	Southwest USA
ERR907709	5	Southwest USA
ERR907313	5	Southwest USA
ERR907871	5	Southwest USA
ERR907686	5	Southwest USA
ERR907710	5	Southwest USA
ERR906958	5	Southwest USA
ERR907702	5	Southwest USA
ERR907170	5	Southwest USA
ERR906985	5	Southwest USA
ERR907157	5	Southwest USA
ERR907029	5	Southwest USA
ERR907146	5	Southwest USA
ERR907731	5	Southwest USA
ERR907010	5	Southwest USA
ERR907717	5	Southwest USA
ERR907873	5	Southwest USA
ERR907602	5	Southwest USA
ERR906990	5	Southwest USA
ERR907865	5	Southwest USA
ERR907027	5	Southwest USA
ERR907015	5	Southwest USA
ERR907809	5	Southwest USA
ERR907541	13	Southwest USA
ERR907561	13	Southwest USA
ERR907128	13	Southwest USA
ERR907460	13	Southwest USA
ERR907647	13	Southwest USA
ERR907376	13	Southwest USA
ERR907195	13	Southwest USA
ERR907538	13	Southwest USA
ERR907260	13	Southwest USA
ERR907537	13	Southwest USA
ERR907479	13	Southwest USA
ERR907743	13	Southwest USA
ERR907044	13	Southwest USA
ERR907018	13	Southwest USA
ERR907320	13	Southwest USA
ERR907173	13	Southwest USA
ERR907215	13	Southwest USA
ERR907216	13	Southwest USA
ERR907701	13	Southwest USA
ERR907332	13	Southwest USA
ERR907076	13	Southwest USA
ERR907719	13	Southwest USA
ERR907810	13	Southwest USA
ERR906996	13	Southwest USA
ERR907400	13	Southwest USA
ERR907224	13	Southwest USA
ERR907712	13	Southwest USA
ERR907055	7	Southwest USA
ERR907455	7	Southwest USA
ERR907811	7	Southwest USA
ERR907141	7	Southwest USA
ERR907307	7	Southwest USA
ERR907386	7	Southwest USA
ERR907257	7	Southwest USA
ERR907740	7	Southwest USA
ERR907203	7	Southwest USA
ERR907245	7	Southwest USA
ERR907517	7	Southwest USA
ERR907363	7	Southwest USA
ERR907361	7	Southwest USA
ERR906971	7	Southwest USA
ERR907058	7	Southwest USA
ERR906957	7	Southwest USA
ERR907465	7	Southwest USA
ERR906951	7	Southwest USA
ERR907734	7	Southwest USA
ERR907554	7	Southwest USA
ERR907053	7	Southwest USA
ERR907551	7	Southwest USA
ERR907453	7	Southwest USA
ERR907738	7	Southwest USA
ERR907803	7	Southwest USA
ERR907121	7	Southwest USA
ERR906995	7	Southwest USA
ERR907011	7	Southwest USA
ERR907425	7	Southwest USA
ERR907666	7	Southwest USA
ERR907527	7	Southwest USA
ERR907234	7	Southwest USA
ERR907341	7	Southwest USA
ERR907804	7	Southwest USA
ERR907818	7	Southwest USA
ERR907852	7	Southwest USA
ERR907410	7	Southwest USA
ERR907599	7	Southwest USA
ERR907758	7	Southwest USA
ERR907763	7	Southwest USA
ERR907847	7	Southwest USA
ERR907558	7	Southwest USA
ERR907267	7	Southwest USA
ERR907815	7	Southwest USA
ERR907281	7	Southwest USA
ERR907641	7	Southwest USA
ERR907623	7	Southwest USA
ERR907207	7	Southwest USA
ERR907621	7	Southwest USA
ERR907154	7	Southwest USA
ERR907601	7	Southwest USA
ERR907468	7	Southwest USA
ERR907036	7	Southwest USA
ERR907562	7	Southwest USA
ERR907072	7	Southwest USA
ERR907844	7	Southwest USA
ERR907626	7	Southwest USA
ERR907737	7	Southwest USA
ERR907258	7	Southwest USA
ERR906946	7	Southwest USA
ERR907855	7	Southwest USA
ERR907092	7	Southwest USA
ERR907721	7	Southwest USA
ERR907438	7	Southwest USA
ERR907239	7	Southwest USA
ERR907457	7	Southwest USA
ERR907414	7	Southwest USA
ERR907280	7	Southwest USA
ERR907252	7	Southwest USA
ERR907268	7	Southwest USA
ERR906964	7	Southwest USA
ERR907019	7	Southwest USA
ERR907352	7	Southwest USA
ERR907142	7	Southwest USA
ERR907161	7	Southwest USA
ERR907582	11	Southwest USA
ERR907645	11	Southwest USA
ERR907817	11	Southwest USA
ERR907522	11	Southwest USA
ERR906986	11	Southwest USA
ERR907024	11	Southwest USA
ERR907685	11	Southwest USA
ERR907654	11	Southwest USA
ERR907150	11	Southwest USA
ERR907490	11	Southwest USA
ERR907155	11	Southwest USA
ERR907589	11	Southwest USA
ERR907640	11	Southwest USA
ERR907039	11	Southwest USA
ERR907009	11	Southwest USA
ERR907687	11	Southwest USA
ERR907696	11	Southwest USA
ERR907461	11	Southwest USA
ERR907198	11	Southwest USA
ERR907579	11	Southwest USA
ERR907171	11	Southwest USA
ERR907489	11	Southwest USA
ERR907043	11	Southwest USA
ERR907304	11	Southwest USA
ERR907244	11	Southwest USA
ERR907190	11	Southwest USA
ERR907193	11	Southwest USA
ERR907131	11	Southwest USA
ERR907598	11	Southwest USA
ERR907305	11	Southwest USA
ERR907375	11	Southwest USA
ERR907306	11	Southwest USA
ERR907651	4	Southwest USA
ERR907222	4	Southwest USA
ERR907542	4	Southwest USA
ERR907755	4	Southwest USA
ERR907206	4	Southwest USA
ERR907593	4	Southwest USA
ERR907695	4	Southwest USA
ERR907321	4	Southwest USA
ERR907080	4	Southwest USA
ERR906955	4	Southwest USA
ERR906998	4	Southwest USA
ERR907569	4	Southwest USA
ERR907775	4	Southwest USA
ERR907772	4	Southwest USA
ERR907875	4	Southwest USA
ERR907639	4	Southwest USA
ERR907869	4	Southwest USA
ERR907845	4	Southwest USA
ERR907372	4	Southwest USA
ERR907145	4	Southwest USA
ERR907848	4	Southwest USA
ERR907813	4	Southwest USA
ERR907395	4	Southwest USA
ERR907399	4	Southwest USA
ERR907389	4	Southwest USA
ERR907824	4	Southwest USA
ERR907879	4	Southwest USA
ERR907672	4	Southwest USA
ERR907860	4	Southwest USA
ERR907324	4	Southwest USA
ERR907802	4	Southwest USA
ERR907101	4	Southwest USA
ERR907231	4	Southwest USA
ERR907773	4	Southwest USA
ERR907477	4	Southwest USA
ERR907168	4	Southwest USA
ERR907840	4	Southwest USA
ERR907139	4	Southwest USA
ERR907330	4	Southwest USA
ERR907396	4	Southwest USA
ERR907343	4	Southwest USA
ERR907704	4	Southwest USA
ERR907271	4	Southwest USA
ERR907550	4	Southwest USA
ERR907634	4	Southwest USA
ERR907236	4	Southwest USA
ERR907158	4	Southwest USA
ERR907285	4	Southwest USA
ERR907835	4	Southwest USA
ERR907877	4	Southwest USA
ERR907387	4	Southwest USA
ERR907336	4	Southwest USA
ERR907839	4	Southwest USA
ERR907713	4	Southwest USA
ERR907553	4	Southwest USA
ERR907417	4	Southwest USA
ERR907888	4	Southwest USA
ERR907014	4	Southwest USA
ERR907026	4	Southwest USA
ERR907373	4	Southwest USA
ERR907472	4	Southwest USA
ERR907398	4	Southwest USA
ERR907725	4	Southwest USA
ERR907434	4	Southwest USA
ERR907789	4	Southwest USA
ERR907745	4	Southwest USA
ERR907723	4	Southwest USA
ERR907469	4	Southwest USA
ERR907103	4	Southwest USA
ERR907859	4	Southwest USA
ERR907778	4	Southwest USA
ERR906953	4	Southwest USA
ERR907318	4	Southwest USA
ERR907140	4	Southwest USA
ERR907314	4	Southwest USA
ERR907102	4	Southwest USA
ERR907635	4	Southwest USA
ERR907697	4	Southwest USA
ERR907340	4	Southwest USA
ERR907233	4	Southwest USA
ERR907837	4	Southwest USA
ERR907149	4	Southwest USA
ERR907838	4	Southwest USA
ERR907788	4	Southwest USA
ERR907690	23	Southwest USA
ERR906967	23	Southwest USA
ERR907209	23	Southwest USA
ERR907433	23	Southwest USA
ERR907248	23	Southwest USA
ERR907310	23	Southwest USA
ERR907458	23	Southwest USA
ERR907422	23	Southwest USA
ERR907070	23	Southwest USA
ERR907084	23	Southwest USA
ERR907005	23	Southwest USA
ERR907119	23	Southwest USA
ERR907144	23	Southwest USA
ERR907225	23	Southwest USA
ERR907129	23	Southwest USA
ERR907069	23	Southwest USA
ERR907557	23	Southwest USA
ERR907459	23	Southwest USA
ERR907322	23	Southwest USA
ERR907006	23	Southwest USA
ERR907277	23	Southwest USA
ERR906960	23	Southwest USA
ERR907334	23	Southwest USA
ERR907300	23	Southwest USA
ERR907061	23	Southwest USA
ERR906956	23	Southwest USA
ERR907552	23	Southwest USA
ERR907259	3	Southwest USA
ERR907732	3	Southwest USA
ERR907581	3	Southwest USA
ERR907135	3	Southwest USA
ERR907570	3	Southwest USA
ERR907337	3	Southwest USA
ERR907350	3	Southwest USA
ERR907042	3	Southwest USA
ERR907228	3	Southwest USA
ERR907578	3	Southwest USA
ERR907770	3	Southwest USA
ERR907576	3	Southwest USA
ERR907539	3	Southwest USA
ERR907571	3	Southwest USA
ERR907706	3	Southwest USA
ERR907720	3	Southwest USA
ERR907652	3	Southwest USA
ERR906962	3	Southwest USA
ERR907679	3	Southwest USA
ERR907133	3	Southwest USA
ERR907274	3	Southwest USA
ERR907608	3	Southwest USA
ERR907613	3	Southwest USA
ERR906963	3	Southwest USA
ERR907392	3	Southwest USA
ERR907229	3	Southwest USA
ERR907726	3	Southwest USA
ERR907708	3	Southwest USA
ERR907253	3	Southwest USA
ERR907694	3	Southwest USA
ERR907256	3	Southwest USA
ERR907136	3	Southwest USA
ERR907828	3	Southwest USA
ERR907866	3	Southwest USA
ERR907208	3	Southwest USA
ERR907668	3	Southwest USA
ERR907273	3	Southwest USA
ERR907534	3	Southwest USA
ERR907188	3	Southwest USA
ERR907002	10	Southwest USA
ERR907152	1	Southwest USA
ERR907488	1	Southwest USA
ERR906950	1	Southwest USA
ERR907004	1	Southwest USA
ERR907178	1	Southwest USA
ERR907644	1	Southwest USA
ERR907034	1	Southwest USA
ERR907762	1	Southwest USA
ERR907189	1	Southwest USA
ERR907760	1	Southwest USA
ERR907471	1	Southwest USA
ERR907008	1	Southwest USA
ERR907793	45	Southwest USA
ERR907186	45	Southwest USA
ERR907345	45	Southwest USA
ERR907514	45	Southwest USA
ERR907736	45	Southwest USA
ERR907126	45	Southwest USA
ERR907868	45	Southwest USA
ERR907194	45	Southwest USA
ERR907470	45	Southwest USA
ERR907742	45	Southwest USA
ERR907172	45	Southwest USA
ERR907507	45	Southwest USA
ERR907358	45	Southwest USA
ERR907886	45	Southwest USA
ERR907498	45	Southwest USA
ERR907153	45	Southwest USA
ERR907405	45	Southwest USA
ERR907756	45	Southwest USA
ERR907348	45	Southwest USA
ERR907536	45	Southwest USA
ERR907846	45	Southwest USA
ERR907681	45	Southwest USA
ERR907798	45	Southwest USA
ERR907473	45	Southwest USA
ERR907191	45	Southwest USA
ERR907349	45	Southwest USA
ERR907544	45	Southwest USA
ERR907643	45	Southwest USA
ERR907801	45	Southwest USA
ERR907265	45	Southwest USA
ERR907368	45	Southwest USA
ERR907439	45	Southwest USA
ERR907533	45	Southwest USA
ERR907867	45	Southwest USA
ERR907192	45	Southwest USA
ERR907125	6	Southwest USA
ERR907047	6	Southwest USA
ERR907137	6	Southwest USA
ERR907246	6	Southwest USA
ERR907820	6	Southwest USA
ERR907111	6	Southwest USA
ERR907505	6	Southwest USA
ERR907169	6	Southwest USA
ERR906987	6	Southwest USA
ERR907338	6	Southwest USA
ERR907864	6	Southwest USA
ERR907637	6	Southwest USA
ERR907462	6	Southwest USA
ERR907165	6	Southwest USA
ERR907436	6	Southwest USA
ERR907344	6	Southwest USA
ERR907269	6	Southwest USA
ERR907051	6	Southwest USA
ERR907413	6	Southwest USA
ERR907218	6	Southwest USA
ERR907045	6	Southwest USA
ERR907309	6	Southwest USA
ERR906973	6	Southwest USA
ERR906972	6	Southwest USA
ERR907237	6	Southwest USA
ERR907012	6	Southwest USA
ERR907861	6	Southwest USA
ERR907821	6	Southwest USA
ERR907516	6	Southwest USA
ERR907166	6	Southwest USA
ERR907715	6	Southwest USA
ERR907418	6	Southwest USA
ERR907050	6	Southwest USA
ERR907367	6	Southwest USA
ERR907574	6	Southwest USA
ERR907046	6	Southwest USA
ERR907025	6	Southwest USA
ERR906984	6	Southwest USA
ERR907822	6	Southwest USA
ERR907223	6	Southwest USA
ERR907506	6	Southwest USA
ERR907832	18	Southwest USA
ERR907812	18	Southwest USA
ERR907355	18	Southwest USA
ERR907391	18	Southwest USA
ERR907201	18	Southwest USA
ERR907843	18	Southwest USA
ERR907182	18	Southwest USA
ERR907575	18	Southwest USA
ERR906954	18	Southwest USA
ERR907040	18	Southwest USA
ERR907041	18	Southwest USA
ERR907205	18	Southwest USA
ERR907199	18	Southwest USA
ERR906992	904;9	Southwest USA
ERR907394	904;9	Southwest USA
ERR907370	904;9	Southwest USA
ERR907359	19	Southwest USA
ERR907636	19	Southwest USA
ERR907326	19	Southwest USA
ERR907808	19	Southwest USA
ERR907122	19	Southwest USA
ERR907520	19	Southwest USA
ERR907335	19	Southwest USA
ERR907771	19	Southwest USA
ERR907630	19	Southwest USA
ERR907698	19	Southwest USA
ERR907722	19	Southwest USA
ERR907655	19	Southwest USA
ERR907495	19	Southwest USA
ERR907124	19	Southwest USA
ERR907682	19	Southwest USA
ERR906961	19	Southwest USA
ERR907282	19	Southwest USA
ERR907618	19	Southwest USA
ERR907716	19	Southwest USA
ERR907642	19	Southwest USA
ERR907353	19	Southwest USA
ERR907876	19	Southwest USA
ERR907464	19	Southwest USA
ERR907661	19	Southwest USA
ERR907617	19	Southwest USA
ERR907432	19	Southwest USA
ERR906988	19	Southwest USA
ERR907181	19	Southwest USA
ERR907519	19	Southwest USA
ERR907795	19	Southwest USA
ERR907476	19	Southwest USA
ERR907603	19	Southwest USA
ERR907628	19	Southwest USA
ERR907138	19	Southwest USA
ERR907518	19	Southwest USA
ERR907675	19	Southwest USA
ERR907127	19	Southwest USA
ERR907147	19	Southwest USA
ERR907600	19	Southwest USA
ERR907787	19	Southwest USA
ERR907284	19	Southwest USA
ERR907774	16	Southwest USA
ERR907291	16	Southwest USA
ERR907560	16	Southwest USA
ERR907184	16	Southwest USA
ERR907366	16	Southwest USA
ERR907587	16	Southwest USA
ERR907494	57	Southwest USA
ERR907700	57	Southwest USA
ERR907615	57	Southwest USA
ERR907299	57	Southwest USA
ERR906980	57	Southwest USA
ERR907185	57	Southwest USA
ERR907032	57	Southwest USA
ERR907109	57	Southwest USA
ERR907767	57	Southwest USA
ERR907302	57	Southwest USA
ERR907604	57	Southwest USA
ERR907854	57	Southwest USA
ERR907612	57	Southwest USA
ERR907049	57	Southwest USA
ERR907204	57	Southwest USA
ERR907028	57	Southwest USA
ERR907426	57	Southwest USA
ERR907114	57	Southwest USA
ERR907684	57	Southwest USA
ERR907117	57	Southwest USA
ERR907739	57	Southwest USA
ERR907087	57	Southwest USA
ERR907294	36	Southwest USA
ERR907874	36	Southwest USA
ERR907624	36	Southwest USA
ERR907547	36	Southwest USA
ERR907021	36	Southwest USA
ERR907099	36	Southwest USA
ERR907530	36	Southwest USA
ERR907549	36	Southwest USA
ERR907814	36	Southwest USA
ERR907089	36	Southwest USA
ERR907543	36	Southwest USA
ERR907785	36	Southwest USA
ERR907714	36	Southwest USA
ERR907622	36	Southwest USA
ERR907035	36	Southwest USA
ERR907665	36	Southwest USA
ERR907013	36	Southwest USA
ERR906994	36	Southwest USA
ERR907823	36	Southwest USA
ERR907616	36	Southwest USA
ERR907295	36	Southwest USA
ERR907620	36	Southwest USA
ERR907085	36	Southwest USA
ERR907524	75	Southwest USA
ERR907841	75	Southwest USA
ERR907402	75	Southwest USA
ERR907842	75	Southwest USA
ERR907656	75	Southwest USA
ERR907078	75	Southwest USA
ERR907217	75	Southwest USA
ERR907385	75	Southwest USA
ERR907342	75	Southwest USA
ERR907232	75	Southwest USA
ERR907487	75	Southwest USA
ERR907747	75	Southwest USA
ERR907365	75	Southwest USA
ERR907766	75	Southwest USA
ERR907610	75	Southwest USA
ERR907609	75	Southwest USA
ERR907889	75	Southwest USA
ERR907325	75	Southwest USA
ERR907060	75	Southwest USA
ERR907378	75	Southwest USA
ERR907279	75	Southwest USA
ERR907435	75	Southwest USA
ERR907175	75	Southwest USA
ERR907531	75	Southwest USA
ERR907765	75	Southwest USA
ERR907240	75	Southwest USA
ERR907650	75	Southwest USA
ERR907120	75	Southwest USA
ERR906983	81	Southwest USA
ERR907691	81	Southwest USA
ERR907023	81	Southwest USA
ERR907221	81	Southwest USA
ERR907000	81	Southwest USA
ERR907329	81	Southwest USA
ERR907176	81	Southwest USA
ERR907143	81	Southwest USA
ERR907427	81	Southwest USA
ERR907177	81	Southwest USA
ERR907428	81	Southwest USA
ERR907611	81	Southwest USA
ERR907346	81	Southwest USA
ERR907597	81	Southwest USA
ERR907580	81	Southwest USA
ERR907692	81	Southwest USA
ERR907301	81	Southwest USA
ERR906981	81	Southwest USA
ERR907596	81	Southwest USA
ERR906949	81	Southwest USA
ERR907614	81	Southwest USA
ERR907502	81	Southwest USA
ERR907592	61	Southwest USA
ERR907632	61	Southwest USA
ERR907718	61	Southwest USA
ERR907456	61	Southwest USA
ERR907657	61	Southwest USA
ERR907030	61	Southwest USA
ERR907474	61	Southwest USA
ERR907619	61	Southwest USA
ERR907312	61	Southwest USA
ERR907509	61	Southwest USA
ERR906991	61	Southwest USA
ERR907197	61	Southwest USA
ERR907870	61	Southwest USA
ERR907003	61	Southwest USA
ERR907707	61	Southwest USA
ERR906975	61	Southwest USA
ERR907535	61	Southwest USA
ERR907783	61	Southwest USA
ERR907510	61	Southwest USA
ERR907308	61	Southwest USA
ERR907316	61	Southwest USA
ERR907584	49	Southwest USA
ERR907831	49	Southwest USA
ERR907017	49	Southwest USA
ERR907499	49	Southwest USA
ERR907555	49	Southwest USA
ERR907094	49	Southwest USA
ERR906965	49	Southwest USA
ERR907583	49	Southwest USA
ERR906974	49	Southwest USA
ERR907437	49	Southwest USA
ERR907115	49	Southwest USA
ERR907483	89	Southwest USA
ERR907780	89	Southwest USA
ERR907792	89	Southwest USA
ERR907075	89	Southwest USA
ERR907249	89	Southwest USA
ERR907515	89	Southwest USA
ERR907388	89	Southwest USA
ERR907833	89	Southwest USA
ERR907782	89	Southwest USA
ERR907705	89	Southwest USA
ERR907496	89	Southwest USA
ERR907800	89	Southwest USA
ERR907791	89	Southwest USA
ERR907528	89	Southwest USA
ERR907777	89	Southwest USA
ERR907853	89	Southwest USA
ERR907757	89	Southwest USA
ERR907449	89	Southwest USA
ERR907885	89	Southwest USA
ERR907529	89	Southwest USA
ERR907497	89	Southwest USA
ERR907591	12	Southwest USA
ERR907512	12	Southwest USA
ERR907297	12	Southwest USA
ERR907466	12	Southwest USA
ERR907022	12	Southwest USA
ERR907007	12	Southwest USA
ERR907261	12	Southwest USA
ERR907830	12	Southwest USA
ERR907689	12	Southwest USA
ERR907351	12	Southwest USA
ERR907688	12	Southwest USA
ERR907331	12	Southwest USA
ERR907805	12	Southwest USA
ERR907315	12	Southwest USA
ERR907764	156	Southwest USA
ERR907794	156	Southwest USA
ERR907670	156	Southwest USA
ERR907669	156	Southwest USA
ERR907016	156	Southwest USA
ERR907333	156	Southwest USA
ERR907826	156	Southwest USA
ERR907196	156	Southwest USA
ERR907776	156	Southwest USA
ERR907511	156	Southwest USA
ERR907521	156	Southwest USA
ERR907327	156	Southwest USA
ERR907730	156	Southwest USA
ERR907123	156	Southwest USA
ERR907452	156	Southwest USA
ERR907493	156	Southwest USA
ERR907572	156	Southwest USA
ERR907354	156	Southwest USA
ERR907167	156	Southwest USA
ERR907749	140	Southwest USA
ERR907882	140	Southwest USA
ERR907323	140	Southwest USA
ERR907752	140	Southwest USA
ERR907662	140	Southwest USA
ERR907020	140	Southwest USA
ERR907884	140	Southwest USA
ERR907663	140	Southwest USA
ERR907748	140	Southwest USA
ERR907567	140	Southwest USA
ERR907546	140	Southwest USA
ERR907735	140	Southwest USA
ERR907728	140	Southwest USA
ERR907827	140	Southwest USA
ERR906952	140	Southwest USA
ERR907648	140	Southwest USA
ERR907328	140	Southwest USA
ERR907649	140	Southwest USA
ERR907627	140	Southwest USA
ERR907421	29	Southwest USA
ERR907424	29	Southwest USA
ERR907564	29	Southwest USA
ERR907420	29	Southwest USA
ERR907390	29	Southwest USA
ERR907254	29	Southwest USA
ERR907408	29	Southwest USA
ERR907563	29	Southwest USA
ERR907086	29	Southwest USA
ERR907382	29	Southwest USA
ERR907406	29	Southwest USA
ERR907082	29	Southwest USA
ERR907059	29	Southwest USA
ERR907210	29	Southwest USA
ERR907211	29	Southwest USA
ERR907243	29	Southwest USA
ERR907559	29	Southwest USA
ERR907097	29	Southwest USA
ERR907264	69	Southwest USA
ERR907585	69	Southwest USA
ERR907880	69	Southwest USA
ERR907475	69	Southwest USA
ERR907671	69	Southwest USA
ERR907238	69	Southwest USA
ERR907878	69	Southwest USA
ERR907480	69	Southwest USA
ERR907251	69	Southwest USA
ERR907481	69	Southwest USA
ERR907586	69	Southwest USA
ERR907159	69	Southwest USA
ERR907179	69	Southwest USA
ERR907227	69	Southwest USA
ERR907106	69	Southwest USA
ERR907001	59	Southwest USA
ERR907680	59	Southwest USA
ERR907296	59	Southwest USA
ERR906997	59	Southwest USA
ERR907883	59	Southwest USA
ERR907423	59	Southwest USA
ERR907850	59	Southwest USA
ERR907369	59	Southwest USA
ERR907851	59	Southwest USA
ERR907759	59	Southwest USA
ERR907761	59	Southwest USA
ERR906989	59	Southwest USA
ERR906999	59	Southwest USA
ERR907769	59	Southwest USA
ERR907357	59	Southwest USA
ERR907183	59	Southwest USA
ERR907033	59	Southwest USA
ERR907863	59	Southwest USA
ERR907339	119	Southwest USA
ERR907130	119	Southwest USA
ERR907064	119	Southwest USA
ERR907443	119	Southwest USA
ERR907056	119	Southwest USA
ERR907255	119	Southwest USA
ERR907746	119	Southwest USA
ERR907631	119	Southwest USA
ERR907556	119	Southwest USA
ERR907664	119	Southwest USA
ERR907068	119	Southwest USA
ERR907364	119	Southwest USA
ERR907377	119	Southwest USA
ERR907629	119	Southwest USA
ERR906977	630	Southwest USA
ERR907858	630	Southwest USA
ERR907381	630	Southwest USA
ERR907484	630	Southwest USA
ERR907503	630	Southwest USA
ERR907031	630	Southwest USA
ERR907625	630	Southwest USA
ERR907504	630	Southwest USA
ERR907856	630	Southwest USA
ERR907887	630	Southwest USA
ERR907384	630	Southwest USA
ERR907532	630	Southwest USA
ERR907678	630	Southwest USA
ERR907590	630	Southwest USA
ERR907263	630	Southwest USA
ERR907163	32	Southwest USA
ERR907100	32	Southwest USA
ERR907164	32	Southwest USA
ERR907724	32	Southwest USA
ERR907038	32	Southwest USA
ERR907638	32	Southwest USA
ERR907825	32	Southwest USA
ERR907658	32	Southwest USA
ERR907703	32	Southwest USA
ERR907444	39	Southwest USA
ERR907450	39	Southwest USA
ERR907079	39	Southwest USA
ERR907447	39	Southwest USA
ERR907235	39	Southwest USA
ERR907288	39	Southwest USA
ERR907431	39	Southwest USA
ERR907446	39	Southwest USA
ERR907393	39	Southwest USA
ERR907247	39	Southwest USA
ERR907093	39	Southwest USA
ERR907081	39	Southwest USA
ERR907445	39	Southwest USA
ERR907213	76	Southwest USA
ERR907270	76	Southwest USA
ERR907568	14	Southwest USA
ERR907448	14	Southwest USA
ERR907242	14	Southwest USA
ERR907397	14	Southwest USA
ERR907403	14	Southwest USA
ERR907872	38	Southwest USA
ERR906968	38	Southwest USA
ERR906969	38	Southwest USA
ERR907683	38	Southwest USA
ERR907037	38	Southwest USA
ERR907467	38	Southwest USA
ERR907819	38	Southwest USA
ERR907807	38	Southwest USA
ERR907409	27	Southwest USA
ERR907104	27	Southwest USA
ERR907083	27	Southwest USA
ERR907577	27	Southwest USA
ERR907272	27	Southwest USA
ERR907379	27	Southwest USA
ERR907262	27	Southwest USA
ERR907415	47	Southwest USA
ERR907605	268	Southwest USA
ERR907607	268	Southwest USA
ERR907660	268	Southwest USA
ERR907606	268	Southwest USA
ERR907230	634	Southwest USA
ERR906979	634	Southwest USA
ERR907881	634	Southwest USA
ERR907073	634	Southwest USA
ERR907074	634	Southwest USA
ERR907241	634	Southwest USA
ERR907646	634	Southwest USA
ERR907491	634	Southwest USA
ERR907565	634	Southwest USA
ERR907067	634	Southwest USA
ERR907276	111	Southwest USA
ERR907463	111	Southwest USA
ERR907132	111	Southwest USA
ERR907508	111	Southwest USA
ERR907729	111	Southwest USA
ERR907727	111	Southwest USA
ERR907513	111	Southwest USA
ERR907065	111	Southwest USA
ERR907676	111	Southwest USA
ERR907416	111	Southwest USA
ERR907290	636	Southwest USA
ERR907062	636	Southwest USA
ERR907116	636	Southwest USA
ERR907744	636	Southwest USA
ERR907768	636	Southwest USA
ERR907442	636	Southwest USA
ERR907057	636	Southwest USA
ERR907220	636	Southwest USA
ERR907407	636	Southwest USA
ERR907741	636	Southwest USA
ERR907107	633	Southwest USA
ERR907595	633	Southwest USA
ERR906947	633	Southwest USA
ERR907440	633	Southwest USA
ERR907278	633	Southwest USA
ERR907108	633	Southwest USA
ERR907113	633	Southwest USA
ERR907077	633	Southwest USA
ERR907105	633	Southwest USA
ERR907633	633	Southwest USA
ERR907451	50	Southwest USA
ERR907063	50	Southwest USA
ERR907066	50	Southwest USA
ERR907293	44	Southwest USA
ERR907545	44	Southwest USA
ERR907540	44	Southwest USA
ERR907088	44	Southwest USA
ERR907283	60	Southwest USA
ERR907052	60	Southwest USA
ERR907319	60	Southwest USA
ERR907303	60	Southwest USA
ERR907401	60	Southwest USA
ERR907411	60	Southwest USA
ERR907091	60	Southwest USA
ERR907412	60	Southwest USA
ERR906970	60	Southwest USA
ERR907430	308	Southwest USA
ERR907429	308	Southwest USA
ERR907441	308	Southwest USA
ERR907214	308	Southwest USA
ERR907110	308	Southwest USA
ERR907733	308	Southwest USA
ERR907287	308	Southwest USA
ERR907048	308	Southwest USA
ERR907699	308	Southwest USA
ERR906959	131	Southwest USA
ERR907200	131	Southwest USA
ERR907298	131	Southwest USA
ERR907784	131	Southwest USA
ERR907098	178	Southwest USA
ERR907289	178	Southwest USA
ERR907380	46	Southwest USA
ERR907500	46	Southwest USA
ERR907653	3	Southwest USA
ERR907673	3	Southwest USA
ERR907799	3	Southwest USA
ERR907523	3	Southwest USA
ERR907750	3	Southwest USA
ERR907174	3	Southwest USA
ERR907674	18	Southwest USA
ERR907160	18	Southwest USA
ERR907118	18	Southwest USA
ERR907162	18	Southwest USA
ERR907317	18	Southwest USA
ERR907356	18	Southwest USA
ERR907594	135	Southwest USA
ERR907711	135	Southwest USA
ERR907374	135	Southwest USA
ERR907362	135	Southwest USA
ERR907677	31	Southwest USA
ERR907659	31	Southwest USA
ERR907112	31	Southwest USA
ERR907806	31	Southwest USA
ERR907212	31	Southwest USA
ERR907492	363	Southwest USA
ERR907134	363	Southwest USA
ERR907786	363	Southwest USA
ERR907482	363	Southwest USA
ERR907857	363	Southwest USA
ERR907478	123	Southwest USA
ERR907219	123	Southwest USA
ERR907796	123	Southwest USA
ERR907862	123	Southwest USA
ERR907090	644	Southwest USA
ERR907250	644	Southwest USA
ERR907071	644	Southwest USA
ERR907454	644	Southwest USA
ERR907096	644	Southwest USA
ERR907816	8	Southwest USA
ERR906966	323	Southwest USA
ERR907054	323	Southwest USA
ERR906976	323	Southwest USA
ERR907095	323	Southwest USA
ERR907286	98	Southwest USA
ERR907588	98	Southwest USA
ERR907751	15	Southwest USA
ERR907834	15	Southwest USA
ERR907404	15	Southwest USA
ERR907573	326	Southwest USA
ERR907148		Southwest USA
ERR907753		Southwest USA
ERR907754		Southwest USA
ERR907667	686	Southwest USA
ERR907781	686	Southwest USA
ERR907525	685	Southwest USA
ERR907526	685	Southwest USA
ERR907371	35	Southwest USA
ERR907266		Southwest USA
ERR907419		Southwest USA
ERR906982		Southwest USA
ERR907347		Southwest USA
ERR907383	172	Southwest USA
ERR907151	269	Southwest USA
ERR907779	749	Southwest USA
ERR907226	748	Southwest USA
ERR907275	64	Southwest USA
ERR907486	250	Southwest USA
ERR124227	5	Massachusetts, USA
ERR124235	5	Massachusetts, USA
ERR065303	5	Massachusetts, USA
ERR068023	5	Massachusetts, USA
ERR129042	5	Massachusetts, USA
ERR129167	5	Massachusetts, USA
ERR069708	5	Massachusetts, USA
ERR129043	5	Massachusetts, USA
ERR129213	5	Massachusetts, USA
ERR124308	5	Massachusetts, USA
ERR129176	5	Massachusetts, USA
ERR129117	5	Massachusetts, USA
ERR129157	5	Massachusetts, USA
ERR129092	13	Massachusetts, USA
ERR069788	13	Massachusetts, USA
ERR129027	13	Massachusetts, USA
ERR068005	13	Massachusetts, USA
ERR069784	13	Massachusetts, USA
ERR067979	13	Massachusetts, USA
ERR124223	13	Massachusetts, USA
ERR069734	13	Massachusetts, USA
ERR065353	13	Massachusetts, USA
ERR068004	13	Massachusetts, USA
ERR069741	13	Massachusetts, USA
ERR068043	13	Massachusetts, USA
ERR069759	13	Massachusetts, USA
ERR069709	13	Massachusetts, USA
ERR068001	13	Massachusetts, USA
ERR069710	13	Massachusetts, USA
ERR069827	13	Massachusetts, USA
ERR065953	13	Massachusetts, USA
ERR129115	13	Massachusetts, USA
ERR069761	4	Massachusetts, USA
ERR069833	4	Massachusetts, USA
ERR069711	4	Massachusetts, USA
ERR129207	4	Massachusetts, USA
ERR129091	4	Massachusetts, USA
ERR129149	4	Massachusetts, USA
ERR129112	4	Massachusetts, USA
ERR065975	4	Massachusetts, USA
ERR065288	4	Massachusetts, USA
ERR069817	4	Massachusetts, USA
ERR069828	4	Massachusetts, USA
ERR129129	4	Massachusetts, USA
ERR068044	4	Massachusetts, USA
ERR129174	4	Massachusetts, USA
ERR129160	4	Massachusetts, USA
ERR124315	4	Massachusetts, USA
ERR129072	4	Massachusetts, USA
ERR129121	4	Massachusetts, USA
ERR124234	4	Massachusetts, USA
ERR129190	4	Massachusetts, USA
ERR124284	4	Massachusetts, USA
ERR129183	4	Massachusetts, USA
ERR124313	4	Massachusetts, USA
ERR129063	4	Massachusetts, USA
ERR129153	4	Massachusetts, USA
ERR069781	4	Massachusetts, USA
ERR069691	4	Massachusetts, USA
ERR124269	4	Massachusetts, USA
ERR129118	4	Massachusetts, USA
ERR068008	4	Massachusetts, USA
ERR065328	4	Massachusetts, USA
ERR129120	4	Massachusetts, USA
ERR068017	4	Massachusetts, USA
ERR069774	4	Massachusetts, USA
ERR069796	4	Massachusetts, USA
ERR065337	4	Massachusetts, USA
ERR069705	4	Massachusetts, USA
ERR124251	4	Massachusetts, USA
ERR129142	4	Massachusetts, USA
ERR069696	4	Massachusetts, USA
ERR124263	4	Massachusetts, USA
ERR129197	4	Massachusetts, USA
ERR065287	4	Massachusetts, USA
ERR069776	4	Massachusetts, USA
ERR068034	4	Massachusetts, USA
ERR065305	4	Massachusetts, USA
ERR069684	4	Massachusetts, USA
ERR129034	4	Massachusetts, USA
ERR067984	4	Massachusetts, USA
ERR068045	4	Massachusetts, USA
ERR065319	4	Massachusetts, USA
ERR067960	4	Massachusetts, USA
ERR069794	4	Massachusetts, USA
ERR068038	4	Massachusetts, USA
ERR129125	4	Massachusetts, USA
ERR069795	4	Massachusetts, USA
ERR069758	4	Massachusetts, USA
ERR069771	4	Massachusetts, USA
ERR129046	4	Massachusetts, USA
ERR068011	4	Massachusetts, USA
ERR069751	4	Massachusetts, USA
ERR065291	4	Massachusetts, USA
ERR124295	4	Massachusetts, USA
ERR129209	4	Massachusetts, USA
ERR129081	4	Massachusetts, USA
ERR069717	4	Massachusetts, USA
ERR068050	4	Massachusetts, USA
ERR129123	4	Massachusetts, USA
ERR067974	4	Massachusetts, USA
ERR129140	4	Massachusetts, USA
ERR124270	4	Massachusetts, USA
ERR069704	4	Massachusetts, USA
ERR124229	4	Massachusetts, USA
ERR069805	4	Massachusetts, USA
ERR068024	4	Massachusetts, USA
ERR069753	4	Massachusetts, USA
ERR129059	4	Massachusetts, USA
ERR129175	4	Massachusetts, USA
ERR124267	4	Massachusetts, USA
ERR129025	4	Massachusetts, USA
ERR065970	4	Massachusetts, USA
ERR069829	4	Massachusetts, USA
ERR065340	4	Massachusetts, USA
ERR129108	4	Massachusetts, USA
ERR129186	4	Massachusetts, USA
ERR129033	4	Massachusetts, USA
ERR069745	4	Massachusetts, USA
ERR124225	4	Massachusetts, USA
ERR069687	4	Massachusetts, USA
ERR129032	4	Massachusetts, USA
ERR065317	4	Massachusetts, USA
ERR129170	4	Massachusetts, USA
ERR069831	4	Massachusetts, USA
ERR065972	4	Massachusetts, USA
ERR065323	4	Massachusetts, USA
ERR124280	4	Massachusetts, USA
ERR124281	4	Massachusetts, USA
ERR124220	4	Massachusetts, USA
ERR065345	7	Massachusetts, USA
ERR065331	7	Massachusetts, USA
ERR065955	7	Massachusetts, USA
ERR129098	7	Massachusetts, USA
ERR067976	7	Massachusetts, USA
ERR124238	7	Massachusetts, USA
ERR065306	7	Massachusetts, USA
ERR129171	7	Massachusetts, USA
ERR129055	7	Massachusetts, USA
ERR065966	7	Massachusetts, USA
ERR069807	7	Massachusetts, USA
ERR129146	7	Massachusetts, USA
ERR129106	7	Massachusetts, USA
ERR129065	7	Massachusetts, USA
ERR124245	7	Massachusetts, USA
ERR065313	7	Massachusetts, USA
ERR129161	7	Massachusetts, USA
ERR129052	7	Massachusetts, USA
ERR069743	7	Massachusetts, USA
ERR069780	7	Massachusetts, USA
ERR129141	7	Massachusetts, USA
ERR129122	7	Massachusetts, USA
ERR129076	7	Massachusetts, USA
ERR069830	7	Massachusetts, USA
ERR129155	7	Massachusetts, USA
ERR129107	7	Massachusetts, USA
ERR124219	7	Massachusetts, USA
ERR129116	7	Massachusetts, USA
ERR069790	7	Massachusetts, USA
ERR069800	7	Massachusetts, USA
ERR065348	7	Massachusetts, USA
ERR067980	7	Massachusetts, USA
ERR065355	7	Massachusetts, USA
ERR067967	7	Massachusetts, USA
ERR069777	7	Massachusetts, USA
ERR065307	7	Massachusetts, USA
ERR129100	7	Massachusetts, USA
ERR069736	7	Massachusetts, USA
ERR129205	7	Massachusetts, USA
ERR124287	7	Massachusetts, USA
ERR129029	7	Massachusetts, USA
ERR065311	7	Massachusetts, USA
ERR068027	7	Massachusetts, USA
ERR065322	7	Massachusetts, USA
ERR129208	7	Massachusetts, USA
ERR065339	7	Massachusetts, USA
ERR065346	7	Massachusetts, USA
ERR129192	7	Massachusetts, USA
ERR069802	7	Massachusetts, USA
ERR067973	7	Massachusetts, USA
ERR069694	7	Massachusetts, USA
ERR068015	7	Massachusetts, USA
ERR129133	7	Massachusetts, USA
ERR069826	7	Massachusetts, USA
ERR129082	7	Massachusetts, USA
ERR129147	7	Massachusetts, USA
ERR124291	3	Massachusetts, USA
ERR069752	3	Massachusetts, USA
ERR069707	3	Massachusetts, USA
ERR065308	3	Massachusetts, USA
ERR069760	3	Massachusetts, USA
ERR124246	3	Massachusetts, USA
ERR129068	3	Massachusetts, USA
ERR129137	3	Massachusetts, USA
ERR069727	3	Massachusetts, USA
ERR069837	3	Massachusetts, USA
ERR068041	3	Massachusetts, USA
ERR129154	3	Massachusetts, USA
ERR129214	3	Massachusetts, USA
ERR129211	3	Massachusetts, USA
ERR129215	3	Massachusetts, USA
ERR069804	3	Massachusetts, USA
ERR129093	3	Massachusetts, USA
ERR069801	3	Massachusetts, USA
ERR129131	3	Massachusetts, USA
ERR065310	3	Massachusetts, USA
ERR129037	3	Massachusetts, USA
ERR124268	3	Massachusetts, USA
ERR124240	3	Massachusetts, USA
ERR065964	3	Massachusetts, USA
ERR069713	3	Massachusetts, USA
ERR068047	3	Massachusetts, USA
ERR124298	3	Massachusetts, USA
ERR129178	3	Massachusetts, USA
ERR129210	3	Massachusetts, USA
ERR129159	3	Massachusetts, USA
ERR124302	3	Massachusetts, USA
ERR069822	3	Massachusetts, USA
ERR069702	3	Massachusetts, USA
ERR065326	3	Massachusetts, USA
ERR068040	3	Massachusetts, USA
ERR067986	3	Massachusetts, USA
ERR124242	3	Massachusetts, USA
ERR129139	3	Massachusetts, USA
ERR068000	3	Massachusetts, USA
ERR067968	3	Massachusetts, USA
ERR069839	3	Massachusetts, USA
ERR129177	3	Massachusetts, USA
ERR067985	3	Massachusetts, USA
ERR124296	3	Massachusetts, USA
ERR129080	3	Massachusetts, USA
ERR129079	3	Massachusetts, USA
ERR068046	3	Massachusetts, USA
ERR129127	3	Massachusetts, USA
ERR069842	1	Massachusetts, USA
ERR124233	1	Massachusetts, USA
ERR067990	1	Massachusetts, USA
ERR129036	1	Massachusetts, USA
ERR069762	1	Massachusetts, USA
ERR124255	1	Massachusetts, USA
ERR129049	1	Massachusetts, USA
ERR129193	1	Massachusetts, USA
ERR124222	1	Massachusetts, USA
ERR068003	1	Massachusetts, USA
ERR068036	1	Massachusetts, USA
ERR069699	1	Massachusetts, USA
ERR068035	1	Massachusetts, USA
ERR069706	1	Massachusetts, USA
ERR129062	1	Massachusetts, USA
ERR129031	1	Massachusetts, USA
ERR129075	1	Massachusetts, USA
ERR129078	1	Massachusetts, USA
ERR065973	1	Massachusetts, USA
ERR069793	1	Massachusetts, USA
ERR069791	1	Massachusetts, USA
ERR067999	1	Massachusetts, USA
ERR069720	1	Massachusetts, USA
ERR065314	1	Massachusetts, USA
ERR069843	1	Massachusetts, USA
ERR069735	23	Massachusetts, USA
ERR065957	23	Massachusetts, USA
ERR065295	23	Massachusetts, USA
ERR069813	23	Massachusetts, USA
ERR069838	23	Massachusetts, USA
ERR069782	23	Massachusetts, USA
ERR069819	23	Massachusetts, USA
ERR129061	904;9	Massachusetts, USA
ERR068042	904;9	Massachusetts, USA
ERR068028	904;9	Massachusetts, USA
ERR124221	904;9	Massachusetts, USA
ERR124249	904;9	Massachusetts, USA
ERR068032	904;9	Massachusetts, USA
ERR068049	904;9	Massachusetts, USA
ERR065332	904;9	Massachusetts, USA
ERR124272	904;9	Massachusetts, USA
ERR129054	904;9	Massachusetts, USA
ERR124239	904;9	Massachusetts, USA
ERR124274	904;9	Massachusetts, USA
ERR129060	904;9	Massachusetts, USA
ERR069724	904;9	Massachusetts, USA
ERR069725	904;9	Massachusetts, USA
ERR069698	904;9	Massachusetts, USA
ERR124300	904;9	Massachusetts, USA
ERR129026	904;9	Massachusetts, USA
ERR124283	904;9	Massachusetts, USA
ERR068026	904;9	Massachusetts, USA
ERR067978	904;9	Massachusetts, USA
ERR065297	904;9	Massachusetts, USA
ERR065320	904;9	Massachusetts, USA
ERR065293	904;9	Massachusetts, USA
ERR129198	904;9	Massachusetts, USA
ERR067982	10	Massachusetts, USA
ERR124252	10	Massachusetts, USA
ERR067992	59	Massachusetts, USA
ERR129089	59	Massachusetts, USA
ERR129148	59	Massachusetts, USA
ERR129200	59	Massachusetts, USA
ERR129074	59	Massachusetts, USA
ERR124299	59	Massachusetts, USA
ERR129143	59	Massachusetts, USA
ERR067988	59	Massachusetts, USA
ERR124241	59	Massachusetts, USA
ERR124273	59	Massachusetts, USA
ERR124277	59	Massachusetts, USA
ERR068019	59	Massachusetts, USA
ERR065351	59	Massachusetts, USA
ERR124236	59	Massachusetts, USA
ERR069703	59	Massachusetts, USA
ERR068002	59	Massachusetts, USA
ERR129086	59	Massachusetts, USA
ERR065324	59	Massachusetts, USA
ERR129134	59	Massachusetts, USA
ERR069749	59	Massachusetts, USA
ERR129099	59	Massachusetts, USA
ERR129087	59	Massachusetts, USA
ERR124279	59	Massachusetts, USA
ERR129035	59	Massachusetts, USA
ERR129163	59	Massachusetts, USA
ERR069834	59	Massachusetts, USA
ERR129104	59	Massachusetts, USA
ERR068033	59	Massachusetts, USA
ERR069733	59	Massachusetts, USA
ERR124301	59	Massachusetts, USA
ERR068029	59	Massachusetts, USA
ERR124293	59	Massachusetts, USA
ERR129119	59	Massachusetts, USA
ERR124290	59	Massachusetts, USA
ERR067963	59	Massachusetts, USA
ERR065300	59	Massachusetts, USA
ERR124250	59	Massachusetts, USA
ERR124275	59	Massachusetts, USA
ERR129179	59	Massachusetts, USA
ERR069726	59	Massachusetts, USA
ERR069728	59	Massachusetts, USA
ERR065329	59	Massachusetts, USA
ERR124316	59	Massachusetts, USA
ERR129173	59	Massachusetts, USA
ERR067962	59	Massachusetts, USA
ERR067970	59	Massachusetts, USA
ERR129206	18	Massachusetts, USA
ERR068014	18	Massachusetts, USA
ERR129094	18	Massachusetts, USA
ERR129095	18	Massachusetts, USA
ERR068009	18	Massachusetts, USA
ERR068012	36	Massachusetts, USA
ERR124282	36	Massachusetts, USA
ERR068018	36	Massachusetts, USA
ERR129088	36	Massachusetts, USA
ERR129113	36	Massachusetts, USA
ERR065968	36	Massachusetts, USA
ERR124304	36	Massachusetts, USA
ERR129132	36	Massachusetts, USA
ERR069715	36	Massachusetts, USA
ERR129199	36	Massachusetts, USA
ERR068013	36	Massachusetts, USA
ERR124285	36	Massachusetts, USA
ERR069690	36	Massachusetts, USA
ERR129126	36	Massachusetts, USA
ERR129058	36	Massachusetts, USA
ERR129051	36	Massachusetts, USA
ERR129090	36	Massachusetts, USA
ERR129164	36	Massachusetts, USA
ERR129158	36	Massachusetts, USA
ERR067977	36	Massachusetts, USA
ERR067981	36	Massachusetts, USA
ERR069683	36	Massachusetts, USA
ERR124237	36	Massachusetts, USA
ERR124265	36	Massachusetts, USA
ERR068020	36	Massachusetts, USA
ERR069768	36	Massachusetts, USA
ERR069712	36	Massachusetts, USA
ERR129162	16	Massachusetts, USA
ERR069797	16	Massachusetts, USA
ERR065958	16	Massachusetts, USA
ERR069785	16	Massachusetts, USA
ERR069821	16	Massachusetts, USA
ERR129066	45	Massachusetts, USA
ERR065304	45	Massachusetts, USA
ERR065959	45	Massachusetts, USA
ERR067991	45	Massachusetts, USA
ERR068016	45	Massachusetts, USA
ERR124230	45	Massachusetts, USA
ERR129038	45	Massachusetts, USA
ERR067998	6	Massachusetts, USA
ERR068010	6	Massachusetts, USA
ERR129195	6	Massachusetts, USA
ERR124320	6	Massachusetts, USA
ERR129105	6	Massachusetts, USA
ERR069714	6	Massachusetts, USA
ERR065342	6	Massachusetts, USA
ERR069799	6	Massachusetts, USA
ERR065301	6	Massachusetts, USA
ERR069818	6	Massachusetts, USA
ERR129182	6	Massachusetts, USA
ERR129053	6	Massachusetts, USA
ERR129077	6	Massachusetts, USA
ERR129196	6	Massachusetts, USA
ERR129144	6	Massachusetts, USA
ERR065343	19	Massachusetts, USA
ERR124248	19	Massachusetts, USA
ERR069686	19	Massachusetts, USA
ERR067996	19	Massachusetts, USA
ERR069783	19	Massachusetts, USA
ERR069836	19	Massachusetts, USA
ERR124260	19	Massachusetts, USA
ERR069778	19	Massachusetts, USA
ERR067965	19	Massachusetts, USA
ERR065338	19	Massachusetts, USA
ERR124307	19	Massachusetts, USA
ERR129096	19	Massachusetts, USA
ERR129204	19	Massachusetts, USA
ERR129156	19	Massachusetts, USA
ERR067995	19	Massachusetts, USA
ERR124318	19	Massachusetts, USA
ERR069688	19	Massachusetts, USA
ERR069767	19	Massachusetts, USA
ERR069738	19	Massachusetts, USA
ERR067987	19	Massachusetts, USA
ERR068037	19	Massachusetts, USA
ERR069716	12	Massachusetts, USA
ERR069750	12	Massachusetts, USA
ERR129180	12	Massachusetts, USA
ERR067983	12	Massachusetts, USA
ERR069689	12	Massachusetts, USA
ERR069748	12	Massachusetts, USA
ERR068006	12	Massachusetts, USA
ERR067989	12	Massachusetts, USA
ERR069701	12	Massachusetts, USA
ERR069832	12	Massachusetts, USA
ERR129212	12	Massachusetts, USA
ERR124306	49	Massachusetts, USA
ERR124258	49	Massachusetts, USA
ERR065312	49	Massachusetts, USA
ERR124218	49	Massachusetts, USA
ERR069746	64	Massachusetts, USA
ERR069823	64	Massachusetts, USA
ERR069765	64	Massachusetts, USA
ERR069740	64	Massachusetts, USA
ERR065962	64	Massachusetts, USA
ERR065330	64	Massachusetts, USA
ERR124231	64	Massachusetts, USA
ERR065967	64	Massachusetts, USA
ERR069732	64	Massachusetts, USA
ERR067964	64	Massachusetts, USA
ERR069835	64	Massachusetts, USA
ERR069755	64	Massachusetts, USA
ERR065344	64	Massachusetts, USA
ERR069770	64	Massachusetts, USA
ERR069812	64	Massachusetts, USA
ERR069719	64	Massachusetts, USA
ERR065292	64	Massachusetts, USA
ERR069721	64	Massachusetts, USA
ERR124244	48	Massachusetts, USA
ERR069786	24	Massachusetts, USA
ERR069685	24	Massachusetts, USA
ERR069693	24	Massachusetts, USA
ERR065971	24	Massachusetts, USA
ERR065969	24	Massachusetts, USA
ERR069779	24	Massachusetts, USA
ERR129168	24	Massachusetts, USA
ERR129172	24	Massachusetts, USA
ERR069798	24	Massachusetts, USA
ERR129169	111	Massachusetts, USA
ERR065298	111	Massachusetts, USA
ERR069766	111	Massachusetts, USA
ERR069811	111	Massachusetts, USA
ERR067997	111	Massachusetts, USA
ERR124264	111	Massachusetts, USA
ERR124317	111	Massachusetts, USA
ERR067994	111	Massachusetts, USA
ERR129039	111	Massachusetts, USA
ERR124232	111	Massachusetts, USA
ERR129152	111	Massachusetts, USA
ERR129203	111	Massachusetts, USA
ERR068025	111	Massachusetts, USA
ERR065327	111	Massachusetts, USA
ERR124254	111	Massachusetts, USA
ERR069757	89	Massachusetts, USA
ERR124310	89	Massachusetts, USA
ERR129145	89	Massachusetts, USA
ERR124217	89	Massachusetts, USA
ERR129111	89	Massachusetts, USA
ERR065309	89	Massachusetts, USA
ERR124305	89	Massachusetts, USA
ERR065316	89	Massachusetts, USA
ERR129048	89	Massachusetts, USA
ERR124253	89	Massachusetts, USA
ERR124266	89	Massachusetts, USA
ERR129128	97	Massachusetts, USA
ERR069744	97	Massachusetts, USA
ERR067969	97	Massachusetts, USA
ERR065963	97	Massachusetts, USA
ERR067966	97	Massachusetts, USA
ERR069763	97	Massachusetts, USA
ERR124303	97	Massachusetts, USA
ERR069787	97	Massachusetts, USA
ERR124314	97	Massachusetts, USA
ERR069747	97	Massachusetts, USA
ERR069700	97	Massachusetts, USA
ERR069825	97	Massachusetts, USA
ERR129056	38	Massachusetts, USA
ERR129040	38	Massachusetts, USA
ERR065321	38	Massachusetts, USA
ERR069775	38	Massachusetts, USA
ERR068039	38	Massachusetts, USA
ERR065302	38	Massachusetts, USA
ERR129124	38	Massachusetts, USA
ERR129188	38	Massachusetts, USA
ERR069773	38	Massachusetts, USA
ERR129202	27	Massachusetts, USA
ERR129216	27	Massachusetts, USA
ERR129028	27	Massachusetts, USA
ERR129083	27	Massachusetts, USA
ERR129030	27	Massachusetts, USA
ERR129138	27	Massachusetts, USA
ERR129136	27	Massachusetts, USA
ERR129103	27	Massachusetts, USA
ERR129135	57	Massachusetts, USA
ERR124311	57	Massachusetts, USA
ERR129057	57	Massachusetts, USA
ERR065290	57	Massachusetts, USA
ERR069840	47	Massachusetts, USA
ERR065352	14	Massachusetts, USA
ERR065294	14	Massachusetts, USA
ERR069742	14	Massachusetts, USA
ERR067961	15	Massachusetts, USA
ERR124292	15	Massachusetts, USA
ERR129067	15	Massachusetts, USA
ERR124243	15	Massachusetts, USA
ERR124228	15	Massachusetts, USA
ERR069718	15	Massachusetts, USA
ERR129073	15	Massachusetts, USA
ERR124224	15	Massachusetts, USA
ERR124276	15	Massachusetts, USA
ERR124312	15	Massachusetts, USA
ERR069695	50	Massachusetts, USA
ERR069739	50	Massachusetts, USA
ERR065315	50	Massachusetts, USA
ERR124226	32	Massachusetts, USA
ERR129064	32	Massachusetts, USA
ERR069769	32	Massachusetts, USA
ERR067993	81	Massachusetts, USA
ERR069803	81	Massachusetts, USA
ERR069841	81	Massachusetts, USA
ERR069806	39	Massachusetts, USA
ERR069816	39	Massachusetts, USA
ERR069824	39	Massachusetts, USA
ERR069729	39	Massachusetts, USA
ERR069772	39	Massachusetts, USA
ERR069730	39	Massachusetts, USA
ERR065956	39	Massachusetts, USA
ERR124256	35	Massachusetts, USA
ERR068048	35	Massachusetts, USA
ERR069731	35	Massachusetts, USA
ERR129201	35	Massachusetts, USA
ERR065347	35	Massachusetts, USA
ERR065350	35	Massachusetts, USA
ERR069809	35	Massachusetts, USA
ERR069814	3	Massachusetts, USA
ERR124257	3	Massachusetts, USA
ERR068007	3	Massachusetts, USA
ERR129185	3	Massachusetts, USA
ERR069789	3	Massachusetts, USA
ERR067972	3	Massachusetts, USA
ERR068021	3	Massachusetts, USA
ERR065318	135	Massachusetts, USA
ERR124289	135	Massachusetts, USA
ERR129041	135	Massachusetts, USA
ERR129184	135	Massachusetts, USA
ERR124271	135	Massachusetts, USA
ERR124309	135	Massachusetts, USA
ERR068031	175	Massachusetts, USA
ERR069697	175	Massachusetts, USA
ERR069792	175	Massachusetts, USA
ERR065354	175	Massachusetts, USA
ERR069723	175	Massachusetts, USA
ERR069692	175	Massachusetts, USA
ERR069810	175	Massachusetts, USA
ERR124278	60	Massachusetts, USA
ERR129130	60	Massachusetts, USA
ERR065341	60	Massachusetts, USA
ERR065289	60	Massachusetts, USA
ERR065965	60	Massachusetts, USA
ERR065974	60	Massachusetts, USA
ERR065296	60	Massachusetts, USA
ERR065325	119	Massachusetts, USA
ERR069737	119	Massachusetts, USA
ERR065960	119	Massachusetts, USA
ERR129050	119	Massachusetts, USA
ERR065299	119	Massachusetts, USA
ERR129181	46	Massachusetts, USA
ERR124286	132	Massachusetts, USA
ERR124288	132	Massachusetts, USA
ERR124294	132	Massachusetts, USA
ERR124319	132	Massachusetts, USA
ERR124297	132	Massachusetts, USA
ERR129044	29	Massachusetts, USA
ERR129194	29	Massachusetts, USA
ERR129110	99	Massachusetts, USA
ERR124247	156	Massachusetts, USA
ERR065349	75	Massachusetts, USA
ERR069722	75	Massachusetts, USA
ERR068022	75	Massachusetts, USA
ERR069815	123	Massachusetts, USA
ERR129151	123	Massachusetts, USA
ERR069820	140	Massachusetts, USA
ERR129084	140	Massachusetts, USA
ERR129102	397	Massachusetts, USA
ERR129071	397	Massachusetts, USA
ERR068030	24	Massachusetts, USA
ERR129187	18	Massachusetts, USA
ERR129047	18	Massachusetts, USA
ERR129045	316	Massachusetts, USA
ERR069764	601	Massachusetts, USA
ERR069808	22	Massachusetts, USA
ERR067975	237	Massachusetts, USA
SRR6818072	5	Massachusetts, USA
SRR6818167	5	Massachusetts, USA
SRR6818071	5	Massachusetts, USA
SRR6817938	5	Massachusetts, USA
SRR6818174	5	Massachusetts, USA
SRR6817781	5	Massachusetts, USA
SRR6818418	5	Massachusetts, USA
SRR6817792	5	Massachusetts, USA
SRR6818057	5	Massachusetts, USA
SRR6818269	5	Massachusetts, USA
SRR6818159	5	Massachusetts, USA
SRR6818089	5	Massachusetts, USA
SRR6818324	5	Massachusetts, USA
SRR6818156	5	Massachusetts, USA
SRR6817739	5	Massachusetts, USA
SRR6818373	5	Massachusetts, USA
SRR6817841	5	Massachusetts, USA
SRR6817884	5	Massachusetts, USA
SRR6818107	5	Massachusetts, USA
SRR6817799	5	Massachusetts, USA
SRR6817715	5	Massachusetts, USA
SRR6818343	5	Massachusetts, USA
SRR6817794	5	Massachusetts, USA
SRR6817731	5	Massachusetts, USA
SRR6818054	5	Massachusetts, USA
SRR6817811	5	Massachusetts, USA
SRR6817849	5	Massachusetts, USA
SRR6818381	5	Massachusetts, USA
SRR6818114	5	Massachusetts, USA
SRR6818218	5	Massachusetts, USA
SRR6817957	5	Massachusetts, USA
SRR6818081	5	Massachusetts, USA
SRR6817943	5	Massachusetts, USA
SRR6818079	5	Massachusetts, USA
SRR6818023	5	Massachusetts, USA
SRR6818129	5	Massachusetts, USA
SRR6818329	5	Massachusetts, USA
SRR6817985	5	Massachusetts, USA
SRR6818408	5	Massachusetts, USA
SRR6817886	5	Massachusetts, USA
SRR6818110	5	Massachusetts, USA
SRR6818138	5	Massachusetts, USA
SRR6818359	5	Massachusetts, USA
SRR6817961	5	Massachusetts, USA
SRR6817722	5	Massachusetts, USA
SRR6817776	5	Massachusetts, USA
SRR6817846	5	Massachusetts, USA
SRR6818157	5	Massachusetts, USA
SRR6817825	5	Massachusetts, USA
SRR6818277	5	Massachusetts, USA
SRR6818199	13	Massachusetts, USA
SRR6817819	13	Massachusetts, USA
SRR6818045	13	Massachusetts, USA
SRR6818273	13	Massachusetts, USA
SRR6817937	13	Massachusetts, USA
SRR6817763	13	Massachusetts, USA
SRR6817876	13	Massachusetts, USA
SRR6817916	13	Massachusetts, USA
SRR6818404	13	Massachusetts, USA
SRR6818299	13	Massachusetts, USA
SRR6818179	13	Massachusetts, USA
SRR6817899	7	Massachusetts, USA
SRR6818185	7	Massachusetts, USA
SRR6818069	7	Massachusetts, USA
SRR6818101	7	Massachusetts, USA
SRR6817867	7	Massachusetts, USA
SRR6818188	7	Massachusetts, USA
SRR6818438	7	Massachusetts, USA
SRR6818322	7	Massachusetts, USA
SRR6817746	7	Massachusetts, USA
SRR6817778	7	Massachusetts, USA
SRR6818175	7	Massachusetts, USA
SRR6818272	7	Massachusetts, USA
SRR6817802	7	Massachusetts, USA
SRR6818406	7	Massachusetts, USA
SRR6817975	7	Massachusetts, USA
SRR6818059	7	Massachusetts, USA
SRR6818083	7	Massachusetts, USA
SRR6818192	7	Massachusetts, USA
SRR6818423	7	Massachusetts, USA
SRR6818004	7	Massachusetts, USA
SRR6818198	7	Massachusetts, USA
SRR6817774	7	Massachusetts, USA
SRR6818328	7	Massachusetts, USA
SRR6817908	7	Massachusetts, USA
SRR6817918	7	Massachusetts, USA
SRR6818073	7	Massachusetts, USA
SRR6818068	7	Massachusetts, USA
SRR6818201	7	Massachusetts, USA
SRR6818135	7	Massachusetts, USA
SRR6817955	7	Massachusetts, USA
SRR6818320	7	Massachusetts, USA
SRR6817995	7	Massachusetts, USA
SRR6818319	7	Massachusetts, USA
SRR6817702	7	Massachusetts, USA
SRR6817927	7	Massachusetts, USA
SRR6818172	7	Massachusetts, USA
SRR6817847	7	Massachusetts, USA
SRR6818305	7	Massachusetts, USA
SRR6818399	7	Massachusetts, USA
SRR6818271	7	Massachusetts, USA
SRR6818168	7	Massachusetts, USA
SRR6817764	7	Massachusetts, USA
SRR6817751	7	Massachusetts, USA
SRR6818067	7	Massachusetts, USA
SRR6817878	7	Massachusetts, USA
SRR6818428	7	Massachusetts, USA
SRR6818134	7	Massachusetts, USA
SRR6818302	7	Massachusetts, USA
SRR6818387	7	Massachusetts, USA
SRR6817777	7	Massachusetts, USA
SRR6817939	7	Massachusetts, USA
SRR6818350	7	Massachusetts, USA
SRR6818096	7	Massachusetts, USA
SRR6818236	1	Massachusetts, USA
SRR6818007	1	Massachusetts, USA
SRR6818237	1	Massachusetts, USA
SRR6818026	1	Massachusetts, USA
SRR6818232	1	Massachusetts, USA
SRR6818332	1	Massachusetts, USA
SRR6818280	1	Massachusetts, USA
SRR6817801	1	Massachusetts, USA
SRR6818234	1	Massachusetts, USA
SRR6817814	1	Massachusetts, USA
SRR6817872	1	Massachusetts, USA
SRR6818150	1	Massachusetts, USA
SRR6818028	1	Massachusetts, USA
SRR6818365	1	Massachusetts, USA
SRR6818141	1	Massachusetts, USA
SRR6818284	1	Massachusetts, USA
SRR6818285	1	Massachusetts, USA
SRR6817784	1	Massachusetts, USA
SRR6817903	1	Massachusetts, USA
SRR6818366	1	Massachusetts, USA
SRR6817919	1	Massachusetts, USA
SRR6818268	1	Massachusetts, USA
SRR6817750	1	Massachusetts, USA
SRR6818084	1	Massachusetts, USA
SRR6817894	1	Massachusetts, USA
SRR6818200	1	Massachusetts, USA
SRR6817871	1	Massachusetts, USA
SRR6818315	1	Massachusetts, USA
SRR6818235	1	Massachusetts, USA
SRR6818160	1	Massachusetts, USA
SRR6818352	1	Massachusetts, USA
SRR6818306	1	Massachusetts, USA
SRR6818027	1	Massachusetts, USA
SRR6817890	1	Massachusetts, USA
SRR6818313	1	Massachusetts, USA
SRR6818226	1	Massachusetts, USA
SRR6817859	1	Massachusetts, USA
SRR6818064	1	Massachusetts, USA
SRR6818348	1	Massachusetts, USA
SRR6818432	1	Massachusetts, USA
SRR6817946	1	Massachusetts, USA
SRR6817980	1	Massachusetts, USA
SRR6818224	1	Massachusetts, USA
SRR6817931	1	Massachusetts, USA
SRR6818143	1	Massachusetts, USA
SRR6818153	1	Massachusetts, USA
SRR6818021	4	Massachusetts, USA
SRR6817783	4	Massachusetts, USA
SRR6818082	4	Massachusetts, USA
SRR6818281	4	Massachusetts, USA
SRR6818100	4	Massachusetts, USA
SRR6817821	4	Massachusetts, USA
SRR6817960	4	Massachusetts, USA
SRR6818128	4	Massachusetts, USA
SRR6817823	4	Massachusetts, USA
SRR6818186	4	Massachusetts, USA
SRR6817745	4	Massachusetts, USA
SRR6818033	4	Massachusetts, USA
SRR6818180	4	Massachusetts, USA
SRR6818016	4	Massachusetts, USA
SRR6817979	4	Massachusetts, USA
SRR6818169	4	Massachusetts, USA
SRR6818050	4	Massachusetts, USA
SRR6817804	4	Massachusetts, USA
SRR6818209	4	Massachusetts, USA
SRR6818351	4	Massachusetts, USA
SRR6817920	4	Massachusetts, USA
SRR6818312	4	Massachusetts, USA
SRR6818264	4	Massachusetts, USA
SRR6818304	4	Massachusetts, USA
SRR6818344	4	Massachusetts, USA
SRR6817969	4	Massachusetts, USA
SRR6818118	4	Massachusetts, USA
SRR6818363	4	Massachusetts, USA
SRR6817842	4	Massachusetts, USA
SRR6818422	4	Massachusetts, USA
SRR6818310	4	Massachusetts, USA
SRR6817838	4	Massachusetts, USA
SRR6818248	4	Massachusetts, USA
SRR6818042	4	Massachusetts, USA
SRR6817906	4	Massachusetts, USA
SRR6817856	4	Massachusetts, USA
SRR6818087	4	Massachusetts, USA
SRR6818255	4	Massachusetts, USA
SRR6818276	4	Massachusetts, USA
SRR6817911	4	Massachusetts, USA
SRR6817795	4	Massachusetts, USA
SRR6818433	4	Massachusetts, USA
SRR6818377	4	Massachusetts, USA
SRR6818405	4	Massachusetts, USA
SRR6817964	4	Massachusetts, USA
SRR6817753	4	Massachusetts, USA
SRR6817798	4	Massachusetts, USA
SRR6818196	4	Massachusetts, USA
SRR6817857	4	Massachusetts, USA
SRR6817775	4	Massachusetts, USA
SRR6818307	4	Massachusetts, USA
SRR6818053	4	Massachusetts, USA
SRR6818288	4	Massachusetts, USA
SRR6818030	4	Massachusetts, USA
SRR6818144	4	Massachusetts, USA
SRR6817813	4	Massachusetts, USA
SRR6817701	4	Massachusetts, USA
SRR6818115	4	Massachusetts, USA
SRR6817724	4	Massachusetts, USA
SRR6818095	4	Massachusetts, USA
SRR6818187	4	Massachusetts, USA
SRR6818122	4	Massachusetts, USA
SRR6818292	4	Massachusetts, USA
SRR6817749	4	Massachusetts, USA
SRR6818341	4	Massachusetts, USA
SRR6817744	4	Massachusetts, USA
SRR6818425	4	Massachusetts, USA
SRR6818147	4	Massachusetts, USA
SRR6818388	4	Massachusetts, USA
SRR6818403	4	Massachusetts, USA
SRR6817769	4	Massachusetts, USA
SRR6818349	4	Massachusetts, USA
SRR6818025	4	Massachusetts, USA
SRR6818372	4	Massachusetts, USA
SRR6818055	4	Massachusetts, USA
SRR6817719	4	Massachusetts, USA
SRR6818210	4	Massachusetts, USA
SRR6818065	4	Massachusetts, USA
SRR6817966	4	Massachusetts, USA
SRR6818062	3	Massachusetts, USA
SRR6817858	3	Massachusetts, USA
SRR6817959	3	Massachusetts, USA
SRR6818336	3	Massachusetts, USA
SRR6818260	3	Massachusetts, USA
SRR6818104	3	Massachusetts, USA
SRR6818253	3	Massachusetts, USA
SRR6818317	3	Massachusetts, USA
SRR6817771	3	Massachusetts, USA
SRR6817967	3	Massachusetts, USA
SRR6817818	3	Massachusetts, USA
SRR6817800	3	Massachusetts, USA
SRR6818009	3	Massachusetts, USA
SRR6817877	3	Massachusetts, USA
SRR6817869	3	Massachusetts, USA
SRR6818400	3	Massachusetts, USA
SRR6818044	3	Massachusetts, USA
SRR6818184	3	Massachusetts, USA
SRR6817815	3	Massachusetts, USA
SRR6818204	3	Massachusetts, USA
SRR6818309	3	Massachusetts, USA
SRR6818194	3	Massachusetts, USA
SRR6817788	3	Massachusetts, USA
SRR6817743	3	Massachusetts, USA
SRR6818113	3	Massachusetts, USA
SRR6818090	3	Massachusetts, USA
SRR6817770	3	Massachusetts, USA
SRR6818020	3	Massachusetts, USA
SRR6818190	3	Massachusetts, USA
SRR6818409	3	Massachusetts, USA
SRR6818270	3	Massachusetts, USA
SRR6818437	3	Massachusetts, USA
SRR6818075	3	Massachusetts, USA
SRR6818158	3	Massachusetts, USA
SRR6818170	3	Massachusetts, USA
SRR6818040	3	Massachusetts, USA
SRR6818321	3	Massachusetts, USA
SRR6818421	3	Massachusetts, USA
SRR6817791	3	Massachusetts, USA
SRR6817888	3	Massachusetts, USA
SRR6817956	3	Massachusetts, USA
SRR6817942	3	Massachusetts, USA
SRR6818370	3	Massachusetts, USA
SRR6818379	3	Massachusetts, USA
SRR6818163	3	Massachusetts, USA
SRR6818251	3	Massachusetts, USA
SRR6818205	3	Massachusetts, USA
SRR6818177	3	Massachusetts, USA
SRR6817709	3	Massachusetts, USA
SRR6818195	3	Massachusetts, USA
SRR6817780	3	Massachusetts, USA
SRR6818392	3	Massachusetts, USA
SRR6817758	3	Massachusetts, USA
SRR6818203	3	Massachusetts, USA
SRR6817826	11	Massachusetts, USA
SRR6818211	11	Massachusetts, USA
SRR6818416	11	Massachusetts, USA
SRR6817994	11	Massachusetts, USA
SRR6817734	11	Massachusetts, USA
SRR6818105	11	Massachusetts, USA
SRR6817817	904;9	Massachusetts, USA
SRR6818212	904;9	Massachusetts, USA
SRR6817997	904;9	Massachusetts, USA
SRR6818278	904;9	Massachusetts, USA
SRR6818259	904;9	Massachusetts, USA
SRR6818197	904;9	Massachusetts, USA
SRR6817874	904;9	Massachusetts, USA
SRR6818311	904;9	Massachusetts, USA
SRR6818378	904;9	Massachusetts, USA
SRR6818041	904;9	Massachusetts, USA
SRR6817710	904;9	Massachusetts, USA
SRR6818102	904;9	Massachusetts, USA
SRR6817822	904;9	Massachusetts, USA
SRR6817915	904;9	Massachusetts, USA
SRR6818330	904;9	Massachusetts, USA
SRR6817948	904;9	Massachusetts, USA
SRR6818161	904;9	Massachusetts, USA
SRR6818334	904;9	Massachusetts, USA
SRR6817779	904;9	Massachusetts, USA
SRR6818220	904;9	Massachusetts, USA
SRR6818394	904;9	Massachusetts, USA
SRR6818340	904;9	Massachusetts, USA
SRR6818008	904;9	Massachusetts, USA
SRR6817831	904;9	Massachusetts, USA
SRR6817717	904;9	Massachusetts, USA
SRR6817816	904;9	Massachusetts, USA
SRR6817873	904;9	Massachusetts, USA
SRR6817725	904;9	Massachusetts, USA
SRR6818048	904;9	Massachusetts, USA
SRR6818166	904;9	Massachusetts, USA
SRR6818038	59	Massachusetts, USA
SRR6817973	59	Massachusetts, USA
SRR6818239	59	Massachusetts, USA
SRR6818289	59	Massachusetts, USA
SRR6818397	59	Massachusetts, USA
SRR6817896	59	Massachusetts, USA
SRR6818265	59	Massachusetts, USA
SRR6818396	59	Massachusetts, USA
SRR6818257	59	Massachusetts, USA
SRR6817834	59	Massachusetts, USA
SRR6817852	59	Massachusetts, USA
SRR6818066	59	Massachusetts, USA
SRR6817761	59	Massachusetts, USA
SRR6817996	59	Massachusetts, USA
SRR6818230	59	Massachusetts, USA
SRR6817885	59	Massachusetts, USA
SRR6818267	59	Massachusetts, USA
SRR6817839	59	Massachusetts, USA
SRR6818371	59	Massachusetts, USA
SRR6818097	59	Massachusetts, USA
SRR6818206	59	Massachusetts, USA
SRR6817952	59	Massachusetts, USA
SRR6818099	59	Massachusetts, USA
SRR6818231	59	Massachusetts, USA
SRR6818291	59	Massachusetts, USA
SRR6818427	59	Massachusetts, USA
SRR6818242	59	Massachusetts, USA
SRR6817707	59	Massachusetts, USA
SRR6817929	59	Massachusetts, USA
SRR6818037	59	Massachusetts, USA
SRR6817767	59	Massachusetts, USA
SRR6818086	59	Massachusetts, USA
SRR6818006	59	Massachusetts, USA
SRR6818119	59	Massachusetts, USA
SRR6818346	59	Massachusetts, USA
SRR6818092	59	Massachusetts, USA
SRR6818111	59	Massachusetts, USA
SRR6818074	59	Massachusetts, USA
SRR6817762	59	Massachusetts, USA
SRR6818390	59	Massachusetts, USA
SRR6818316	59	Massachusetts, USA
SRR6817936	59	Massachusetts, USA
SRR6817828	59	Massachusetts, USA
SRR6818103	59	Massachusetts, USA
SRR6817790	59	Massachusetts, USA
SRR6817993	59	Massachusetts, USA
SRR6817714	59	Massachusetts, USA
SRR6817712	59	Massachusetts, USA
SRR6818034	59	Massachusetts, USA
SRR6818193	59	Massachusetts, USA
SRR6817747	59	Massachusetts, USA
SRR6817759	59	Massachusetts, USA
SRR6818078	59	Massachusetts, USA
SRR6818353	59	Massachusetts, USA
SRR6817837	59	Massachusetts, USA
SRR6818077	59	Massachusetts, USA
SRR6818176	59	Massachusetts, USA
SRR6818223	59	Massachusetts, USA
SRR6818331	59	Massachusetts, USA
SRR6818049	59	Massachusetts, USA
SRR6817941	59	Massachusetts, USA
SRR6818354	59	Massachusetts, USA
SRR6818297	59	Massachusetts, USA
SRR6818290	59	Massachusetts, USA
SRR6818225	59	Massachusetts, USA
SRR6818263	59	Massachusetts, USA
SRR6817705	59	Massachusetts, USA
SRR6817863	59	Massachusetts, USA
SRR6818124	10	Massachusetts, USA
SRR6818011	36	Massachusetts, USA
SRR6818155	36	Massachusetts, USA
SRR6817708	36	Massachusetts, USA
SRR6818120	36	Massachusetts, USA
SRR6818214	36	Massachusetts, USA
SRR6817984	36	Massachusetts, USA
SRR6818036	36	Massachusetts, USA
SRR6818227	36	Massachusetts, USA
SRR6818360	36	Massachusetts, USA
SRR6817721	36	Massachusetts, USA
SRR6817809	36	Massachusetts, USA
SRR6818000	36	Massachusetts, USA
SRR6818338	36	Massachusetts, USA
SRR6818136	36	Massachusetts, USA
SRR6818221	36	Massachusetts, USA
SRR6817944	36	Massachusetts, USA
SRR6818171	36	Massachusetts, USA
SRR6818389	36	Massachusetts, USA
SRR6818300	36	Massachusetts, USA
SRR6818018	36	Massachusetts, USA
SRR6817940	36	Massachusetts, USA
SRR6817733	36	Massachusetts, USA
SRR6818029	36	Massachusetts, USA
SRR6817748	36	Massachusetts, USA
SRR6817843	36	Massachusetts, USA
SRR6818258	36	Massachusetts, USA
SRR6818368	36	Massachusetts, USA
SRR6817965	36	Massachusetts, USA
SRR6818019	36	Massachusetts, USA
SRR6817810	36	Massachusetts, USA
SRR6817891	36	Massachusetts, USA
SRR6818148	36	Massachusetts, USA
SRR6817720	36	Massachusetts, USA
SRR6818121	36	Massachusetts, USA
SRR6818243	36	Massachusetts, USA
SRR6818434	36	Massachusetts, USA
SRR6817730	36	Massachusetts, USA
SRR6818165	36	Massachusetts, USA
SRR6817958	36	Massachusetts, USA
SRR6818358	36	Massachusetts, USA
SRR6818108	36	Massachusetts, USA
SRR6817934	36	Massachusetts, USA
SRR6818137	36	Massachusetts, USA
SRR6817974	18	Massachusetts, USA
SRR6817736	18	Massachusetts, USA
SRR6817926	16	Massachusetts, USA
SRR6818002	16	Massachusetts, USA
SRR6817883	16	Massachusetts, USA
[truncated: 6,908 more rows]

## Sheet: Pangenome analysis information
Pangenome analysis	Number of genomes	Included datasets
1	946	Closed references, Southwest USA
2	2293	Closed references, Southwest USA, Massachusetts USA
3	2763	Closed references, Southwest USA, Massachusetts USA, Southampton UK
4	5683	Closed references, Southwest USA, Massachusetts USA, Southampton UK, Maela Thailand
5	6312	Closed references, Southwest USA, Massachusetts USA, Southampton UK, Maela Thailand, Malawi
6	7949	Closed references, Southwest USA, Massachusetts USA, Southampton UK, Maela Thailand, Malawi, South Africa
7	8907	Closed references, Southwest USA, Massachusetts USA, Southampton UK, Maela Thailand, Malawi, South Africa, Iceland
